# Supplementary material for: Adolescent mental health and cardiorespiratory fitness: A comparison of two cohorts 12 years apart
Source: PLoS One. 2024 May 15;19(5):e0300810. doi: 10.1371/journal.pone.0300810 (PMC11095746; doi:10.1371/journal.pone.0300810)
Supplement: S1 File — (CSV) [file pone.0300810.s001.csv]

code	year	weight_kg	height_mm	bmi	weight_group	sex	buseta	anx1	anx2	anx3	anx4	depr1	depr2	depr3	depr4	depr5	depr6	depr7	depr8	depr9	depr10	osiq1	osiq2	osiq3	osiq4	osiq5	rosen7	rosen3	rosen9	rosen4	rosen5	rosen10	rosen1	rosen8	rosen6	rosen2	exercise	menntun_mamma	menntun_pabbi	fitness	level_fitness	fitness_level	depression	anxiety	self_esteem	body_image	mother_uni	father_uni	lives_both_par
10501	2003	58.2	1690	20.377	Normal	kvk	Foreldrar	1	3	1	2	3	3	3	4	1	4	3	3	2	2	3	3	3	3	3	3	3	2	3	3	2	3	2	3	3	4-5x í viku	NA	Grunnskóli	3.78	3	High	28	7	27	15	NA	0	1
10504	2003	64.1	1686	22.55	Normal	kvk	Móðir	1	2	1	1	3	4	2	4	1	3	3	3	3	3	3	1	2	2	2	2	2	2	3	2	2	2	2	2	2	1x í viku	NA	NA	2.39	1	Low	29	5	21	10	NA	NA	0
10506	2003	43.9	1564	17.947	Underweight	kvk	NA	NA	NA	NA	NA	NA	NA	NA	NA	NA	NA	NA	NA	NA	NA	NA	NA	NA	NA	NA	NA	NA	NA	NA	NA	NA	NA	NA	NA	NA	NA	NA	NA	NA	NA	NA	NA	NA	NA	NA	NA	NA	NA
10507	2003	68.2	1755	22.143	Normal	kk	NA	NA	NA	NA	NA	NA	NA	NA	NA	NA	NA	NA	NA	NA	NA	NA	NA	NA	NA	NA	NA	NA	NA	NA	NA	NA	NA	NA	NA	NA	NA	Háskóli	Háskóli	3.45	3	High	NA	NA	NA	NA	1	1	NA
10508	2003	54.4	1730	18.176	Underweight	kk	Móðir og maki	1	1	1	3	1	1	1	1	1	1	2	1	1	1	9	3	3	2	NA	4	4	3	3	3	3	3	3	4	4	1x í viku	Framhaldsskóli	NA	4.08	3	High	11	6	34	NA	0	NA	0
10510	2003	45.4	1560	18.655	Normal	kvk	Móðir	1	2	1	1	2	1	4	3	1	2	1	1	3	1	3	3	4	3	4	4	4	4	4	4	4	4	4	3	3	2-3x í viku	Framhaldsskóli	Framhaldsskóli	3.04	2	Medium	19	5	38	17	0	0	0
10512	2003	79.5	1617	30.405	Obese	kvk	Foreldrar	1	2	1	1	2	2	1	1	2	1	2	1	1	1	3	3	3	3	2	3	2	3	3	3	3	3	3	4	4	2-3x í viku	NA	NA	NA	NA	NA	14	5	31	14	NA	NA	1
10513	2003	66.5	1775	21.107	Normal	kk	NA	NA	NA	NA	NA	NA	NA	NA	NA	NA	NA	NA	NA	NA	NA	NA	NA	NA	NA	NA	NA	NA	NA	NA	NA	NA	NA	NA	NA	NA	NA	NA	Iðnskóli	4.08	3	High	NA	NA	NA	NA	NA	0	NA
10514	2003	49.7	1620	18.938	Normal	kvk	Móðir	2	2	1	3	1	4	1	1	1	1	1	1	1	1	3	3	3	3	3	3	4	3	4	2	3	3	3	4	3	2-3x í viku	Háskóli	NA	3.33	2	Medium	13	8	32	15	1	NA	0
10518	2003	50.5	1612	19.434	Normal	kvk	NA	NA	NA	NA	NA	NA	NA	NA	NA	NA	NA	NA	NA	NA	NA	NA	NA	NA	NA	NA	NA	NA	NA	NA	NA	NA	NA	NA	NA	NA	NA	NA	NA	2.65	2	Medium	NA	NA	NA	NA	NA	NA	NA
10520	2003	51.3	1777	16.246	Underweight	kk	Foreldrar	1	3	1	3	1	1	1	1	1	2	1	1	1	1	3	3	1	4	NA	4	3	4	3	3	3	3	4	4	4	4-5x í viku	Háskóli	NA	3.55	3	High	11	8	35	NA	1	NA	1
10521	2003	71.5	1830	21.35	Normal	kk	Foreldrar	3	3	2	2	2	2	2	2	2	2	2	2	2	2	3	2	3	3	3	3	3	2	3	2	3	3	2	2	2	4-5x í viku	Háskóli	Háskóli	NA	NA	NA	20	10	25	14	1	1	1
10524	2003	73.1	1618	27.923	Overweight	kvk	Foreldrar	4	4	3	3	4	2	3	4	5	5	5	3	2	1	4	4	3	3	2	3	3	3	3	3	3	3	3	3	3	1x í viku	Háskóli	Grunnskóli	2.02	1	Low	34	14	30	16	1	0	1
10525	2003	44	1664	15.891	Underweight	kvk	Móðir og maki	1	3	1	1	1	3	1	1	1	1	1	1	1	1	3	2	3	3	3	3	3	3	3	3	2	3	2	2	3	Sjaldnar en 1x í viku	Iðnskóli	Grunnskóli	3.1	2	Medium	12	6	27	14	0	0	0
10526	2003	64.4	1725	21.643	Normal	kk	Foreldrar	1	1	1	1	2	1	1	1	1	1	1	1	1	1	3	3	3	3	3	4	4	4	4	3	4	4	3	4	4	4-5x í viku	Háskóli	Háskóli	NA	NA	NA	11	4	38	15	1	1	1
10601	2003	52.4	1690	18.347	Underweight	kvk	Foreldrar	1	4	1	4	1	5	2	1	1	1	1	1	1	1	3	4	4	4	4	4	4	4	4	3	4	4	3	3	4	Um alla daga	Grunnskóli	Iðnskóli	3.32	2	Medium	15	10	37	19	0	0	1
10602	2003	90.5	1780	28.563	Overweight	kk	NA	NA	NA	NA	NA	NA	NA	NA	NA	NA	NA	NA	NA	NA	NA	NA	NA	NA	NA	NA	NA	NA	NA	NA	NA	NA	NA	NA	NA	NA	NA	NA	NA	NA	NA	NA	NA	NA	NA	NA	NA	NA	NA
10603	2003	45.4	1617	17.363	Underweight	kvk	Foreldrar	1	1	1	2	2	3	2	1	1	1	1	1	1	1	3	3	3	2	3	4	3	4	2	4	3	4	3	3	3	4-5x í viku	Háskóli	Háskóli	2.95	2	Medium	14	5	33	14	1	1	1
10604	2003	58.9	1640	21.899	Normal	kvk	NA	NA	NA	NA	NA	NA	NA	NA	NA	NA	NA	NA	NA	NA	NA	NA	NA	NA	NA	NA	NA	NA	NA	NA	NA	NA	NA	NA	NA	NA	NA	Háskóli	Háskóli	NA	NA	NA	NA	NA	NA	NA	1	1	NA
10605	2003	80.5	1850	23.521	Normal	kk	Móðir og maki	1	1	1	2	1	1	1	1	1	1	1	1	1	1	4	4	3	3	4	1	3	4	4	4	4	4	4	4	4	Um alla daga	NA	NA	NA	NA	NA	10	5	36	18	NA	NA	0
10606	2003	58	1717	19.674	Normal	kvk	Foreldrar	1	1	1	1	2	2	1	1	1	1	2	1	1	1	3	2	3	3	3	4	4	3	3	3	4	4	3	4	4	1x í viku	Framhaldsskóli	Háskóli	3.13	2	Medium	13	4	36	14	0	1	1
10608	2003	62.7	1717	21.268	Normal	kvk	Foreldrar	2	1	1	1	1	1	1	1	3	1	1	1	1	1	3	3	2	2	4	4	4	4	4	4	4	4	3	4	4	2-3x í viku	Háskóli	Háskóli	NA	NA	NA	12	5	39	14	1	1	1
10610	2003	60	1663	21.695	Normal	kvk	Foreldrar	1	1	1	3	1	2	1	1	2	1	1	1	1	1	3	3	3	3	4	4	4	4	3	4	3	3	3	4	4	2-3x í viku	Háskóli	Iðnskóli	2.75	2	Medium	12	6	36	16	1	0	1
10612	2003	72	1674	25.693	Overweight	kvk	Foreldrar	1	1	1	1	2	1	1	1	1	1	1	1	1	1	2	2	3	2	3	3	2	3	3	3	3	3	2	3	3	2-3x í viku	Háskóli	Háskóli	NA	NA	NA	11	4	28	12	1	1	1
10613	2003	59.3	1813	18.041	Underweight	kk	Foreldrar	1	2	1	1	3	3	2	1	1	2	2	1	2	1	3	3	2	2	3	3	3	3	3	1	3	3	2	3	3	Um alla daga	NA	NA	3.6	3	High	18	5	27	13	NA	NA	1
10614	2003	56.7	1672	20.282	Normal	kvk	Foreldrar	1	1	1	1	1	2	1	1	1	1	1	1	1	1	4	3	3	3	3	4	4	4	4	4	4	4	3	4	4	1x í viku	Háskóli	Háskóli	NA	NA	NA	11	4	39	16	1	1	1
10616	2003	52	1640	19.334	Normal	kk	Foreldrar	1	1	1	1	1	1	1	1	2	1	1	1	1	1	4	4	4	4	4	4	4	4	4	4	4	4	4	4	4	4-5x í viku	Grunnskóli	Grunnskóli	NA	NA	NA	11	4	40	20	0	0	1
10617	2003	56.8	1642	21.067	Normal	kvk	Móðir	2	2	1	2	2	2	1	1	1	1	1	1	1	1	3	3	3	3	3	4	4	3	3	3	3	3	2	2	3	2-3x í viku	Háskóli	NA	NA	NA	NA	12	7	30	15	1	NA	0
10618	2003	60.8	1875	17.294	Underweight	kk	NA	NA	NA	NA	NA	NA	NA	NA	NA	NA	NA	NA	NA	NA	NA	NA	NA	NA	NA	NA	NA	NA	NA	NA	NA	NA	NA	NA	NA	NA	NA	NA	NA	NA	NA	NA	NA	NA	NA	NA	NA	NA	NA
10622	2003	44	1570	17.851	Underweight	kvk	Foreldrar	1	1	1	1	1	3	2	2	2	1	1	1	1	1	4	4	1	1	1	4	3	4	4	4	2	2	2	4	3	Um alla daga	Háskóli	Háskóli	NA	NA	NA	15	4	32	11	1	1	1
10623	2003	50.4	1723	16.977	Underweight	kvk	Foreldrar	2	1	1	1	1	2	1	1	1	1	1	1	1	1	4	3	4	4	4	4	4	4	4	1	4	4	3	4	4	2-3x í viku	Háskóli	Iðnskóli	NA	NA	NA	11	5	36	19	1	0	1
10625	2003	49.7	1681	17.588	Underweight	kk	Foreldrar	5	1	1	1	3	1	2	1	5	1	3	1	1	1	3	4	4	4	3	4	4	4	4	4	4	4	4	4	4	Um alla daga	Háskóli	Framhaldsskóli	3.69	3	High	19	8	40	18	1	0	1
10701	2003	54.5	1613	20.947	Normal	kvk	NA	NA	NA	NA	NA	NA	NA	NA	NA	NA	NA	NA	NA	NA	NA	NA	NA	NA	NA	NA	NA	NA	NA	NA	NA	NA	NA	NA	NA	NA	NA	NA	NA	NA	NA	NA	NA	NA	NA	NA	NA	NA	NA
10707	2003	70.4	1782	22.17	Normal	kk	Foreldrar	1	2	1	1	1	1	1	1	1	1	1	1	1	1	4	4	2	4	4	4	4	4	4	4	4	4	4	4	4	Um alla daga	NA	NA	3.71	3	High	10	5	40	18	NA	NA	1
10709	2003	81.6	1960	21.241	Normal	kk	Foreldrar	1	1	1	1	1	1	1	1	1	1	1	1	1	1	3	2	4	3	3	3	3	3	3	3	3	3	3	4	4	4-5x í viku	NA	NA	NA	NA	NA	10	4	32	15	NA	NA	1
10710	2003	54.1	1612	20.819	Normal	kk	Faðir	1	2	1	2	1	1	1	1	1	1	1	1	1	1	3	4	4	3	4	4	4	2	4	3	3	3	3	4	4	Um alla daga	NA	Grunnskóli	4.31	3	High	10	6	34	18	NA	0	0
10711	2003	53.4	1614	20.499	Normal	kvk	Móðir	2	1	1	3	1	2	1	2	1	2	3	1	2	1	3	3	2	2	3	3	3	3	3	3	3	3	3	4	4	2-3x í viku	Grunnskóli	NA	NA	NA	NA	16	7	32	13	0	NA	0
10712	2003	42.5	1657	15.479	Underweight	kvk	NA	NA	NA	NA	NA	NA	NA	NA	NA	NA	NA	NA	NA	NA	NA	NA	NA	NA	NA	NA	NA	NA	NA	NA	NA	NA	NA	NA	NA	NA	NA	NA	NA	NA	NA	NA	NA	NA	NA	NA	NA	NA	NA
10713	2003	47.2	1613	18.142	Underweight	kvk	Foreldrar	1	1	1	3	3	2	1	3	3	1	3	1	1	1	3	2	3	3	2	2	3	2	3	3	2	2	2	2	3	1x í viku	Háskóli	Háskóli	NA	NA	NA	19	6	24	13	1	1	1
10715	2003	51.3	1595	20.165	Normal	kvk	Foreldrar	3	4	2	3	2	2	2	2	2	2	2	2	2	2	3	2	2	3	3	3	3	3	2	3	2	2	2	2	2	4-5x í viku	Háskóli	Háskóli	3.63	3	High	20	12	24	13	1	1	1
10717	2003	62.1	1775	19.71	Normal	kk	Móðir	1	1	1	2	2	1	1	1	1	1	1	1	1	1	3	3	3	3	3	4	4	3	4	3	3	4	3	3	3	4-5x í viku	NA	NA	3.83	3	High	11	5	34	15	NA	NA	0
10720	2003	67	1704	23.075	Normal	kk	NA	NA	NA	NA	NA	NA	NA	NA	NA	NA	NA	NA	NA	NA	NA	NA	NA	NA	NA	NA	NA	NA	NA	NA	NA	NA	NA	NA	NA	NA	NA	Háskóli	Háskóli	4.02	3	High	NA	NA	NA	NA	1	1	NA
15502	2003	54.4	1729	18.197	Underweight	kvk	Móðir og maki	1	1	1	1	1	1	1	1	2	1	1	1	1	1	3	2	2	2	2	3	2	2	3	3	2	2	2	NA	9	Aldrei	NA	NA	2.94	2	Medium	11	4	NA	11	NA	NA	0
15504	2003	63.1	1810	19.261	Normal	kk	Foreldrar	1	1	1	1	1	1	1	1	1	1	1	1	1	1	3	4	3	2	3	4	4	4	4	4	4	4	4	4	4	4-5x í viku	Framhaldsskóli	Iðnskóli	4.01	3	High	10	4	40	15	0	0	1
15506	2003	66	1883	18.614	Normal	kk	Foreldrar	1	1	1	1	1	1	1	1	1	1	1	1	1	1	4	1	5	5	5	2	4	2	4	2	2	2	2	4	4	Um alla daga	NA	NA	NA	NA	NA	10	4	28	20	NA	NA	1
15507	2003	48.7	1608	18.835	Normal	kk	Foreldrar	1	2	1	1	2	2	1	1	1	1	2	1	1	1	3	3	3	3	3	4	4	2	3	3	4	4	2	4	4	2-3x í viku	Framhaldsskóli	Grunnskóli	NA	NA	NA	13	5	34	15	0	0	1
15508	2003	45.6	1630	17.163	Underweight	kk	Foreldrar	1	1	1	1	3	1	1	1	1	1	1	1	1	1	2	3	3	3	3	2	2	3	3	2	3	3	3	3	4	2-3x í viku	NA	NA	NA	NA	NA	12	4	28	14	NA	NA	1
15510	2003	73	1749	23.864	Normal	kk	NA	1	1	1	1	1	1	1	1	5	1	1	1	1	1	4	4	4	4	4	4	4	1	4	1	4	4	1	1	1	Um alla daga	NA	NA	3.65	3	High	14	4	25	20	NA	NA	NA
15511	2003	68.1	1824	20.469	Normal	kk	NA	NA	NA	NA	NA	NA	NA	NA	NA	NA	NA	NA	NA	NA	NA	NA	NA	NA	NA	NA	NA	NA	NA	NA	NA	NA	NA	NA	NA	NA	NA	Grunnskóli	Háskóli	NA	NA	NA	NA	NA	NA	NA	0	1	NA
15512	2003	68	1784	21.366	Normal	kk	Foreldrar	1	1	1	1	1	1	2	1	2	1	1	1	1	1	3	3	3	3	NA	4	4	3	3	1	3	3	1	1	1	Um alla daga	NA	NA	3.76	3	High	12	4	24	NA	NA	NA	1
15513	2003	56.7	1596	22.26	Normal	kk	Foreldrar	1	1	1	1	1	2	2	1	2	1	2	1	2	1	2	4	2	3	3	2	3	2	2	2	3	3	2	4	4	2-3x í viku	NA	NA	4.42	3	High	15	4	27	14	NA	NA	1
15514	2003	65.1	1750	21.257	Normal	kk	Foreldrar	1	1	1	1	3	1	1	1	1	1	1	1	1	1	3	3	2	3	3	4	3	2	4	1	3	2	2	2	3	2-3x í viku	NA	NA	NA	NA	NA	12	4	26	14	NA	NA	1
15515	2003	63.2	1720	21.363	Normal	kk	Foreldrar	1	1	1	3	3	3	3	1	1	2	2	3	1	1	4	2	4	4	3	4	4	3	4	1	4	4	4	2	4	1x í viku	NA	NA	3.96	3	High	20	6	34	17	NA	NA	1
15516	2003	58.1	1780	18.337	Underweight	kk	Móðir	1	2	1	1	2	1	2	1	1	1	2	2	1	1	3	3	3	3	3	3	4	NA	2	3	3	3	3	3	3	4-5x í viku	Grunnskóli	NA	3.73	3	High	14	5	NA	15	0	NA	0
15517	2003	59.4	1767	19.025	Normal	kk	Foreldrar	1	1	1	1	1	1	1	1	1	1	1	1	5	2	2	4	2	2	1	2	4	2	2	3	2	2	1	1	1	Um alla daga	NA	NA	NA	NA	NA	15	4	20	11	NA	NA	1
15518	2003	63.4	1825	19.035	Normal	kk	NA	NA	NA	NA	NA	NA	NA	NA	NA	NA	NA	NA	NA	NA	NA	NA	NA	NA	NA	NA	NA	NA	NA	NA	NA	NA	NA	NA	NA	NA	NA	NA	NA	NA	NA	NA	NA	NA	NA	NA	NA	NA	NA
15519	2003	61.4	1650	22.553	Normal	kvk	NA	NA	NA	NA	NA	NA	NA	NA	NA	NA	NA	NA	NA	NA	NA	NA	NA	NA	NA	NA	NA	NA	NA	NA	NA	NA	NA	NA	NA	NA	NA	NA	NA	NA	NA	NA	NA	NA	NA	NA	NA	NA	NA
15520	2003	60.5	1708	20.739	Normal	kvk	Foreldrar	1	1	1	1	2	1	1	1	1	1	1	1	1	1	3	2	2	3	3	3	3	3	3	3	3	2	2	3	3	Um alla daga	NA	NA	NA	NA	NA	11	4	28	13	NA	NA	1
15521	2003	59.6	1785	18.706	Normal	kk	NA	NA	NA	NA	NA	NA	NA	NA	NA	NA	NA	NA	NA	NA	NA	NA	NA	NA	NA	NA	NA	NA	NA	NA	NA	NA	NA	NA	NA	NA	NA	NA	NA	NA	NA	NA	NA	NA	NA	NA	NA	NA	NA
15523	2003	56.1	1760	18.111	Underweight	kk	Foreldrar	1	1	1	1	1	1	1	1	1	2	1	1	1	1	4	4	4	4	4	4	4	4	4	4	4	4	3	4	4	Aldrei	NA	NA	NA	NA	NA	11	4	39	20	NA	NA	1
15606	2003	56.7	1606	21.983	Normal	kvk	Foreldrar	1	2	2	3	1	1	1	1	1	1	1	1	1	1	4	3	3	3	4	4	4	4	4	4	4	4	3	4	4	2-3x í viku	NA	NA	NA	NA	NA	10	8	39	17	NA	NA	1
15607	2003	61.4	1788	19.206	Normal	kk	Móðir	1	1	1	2	1	1	1	1	1	1	1	1	1	1	4	3	4	4	4	4	4	4	4	3	4	4	3	2	4	Um alla daga	NA	NA	4.63	3	High	10	5	36	19	NA	NA	0
15609	2003	54.4	1750	17.763	Underweight	kk	NA	NA	NA	NA	NA	NA	NA	NA	NA	NA	NA	NA	NA	NA	NA	NA	NA	NA	NA	NA	NA	NA	NA	NA	NA	NA	NA	NA	NA	NA	NA	NA	Háskóli	4.9	3	High	NA	NA	NA	NA	NA	1	NA
15612	2003	58.2	1756	18.874	Normal	kk	Foreldrar	1	1	1	1	3	4	2	1	2	2	2	2	1	1	2	3	3	3	3	2	3	3	2	2	2	3	2	3	4	2-3x í viku	Háskóli	Iðnskóli	NA	NA	NA	20	4	26	14	1	0	1
15614	2003	57.9	1640	21.527	Normal	kvk	Foreldrar	1	1	1	1	4	2	3	1	1	1	1	1	1	1	3	2	2	2	3	3	3	3	3	3	3	3	2	3	4	2-3x í viku	NA	NA	NA	NA	NA	16	4	30	12	NA	NA	1
15615	2003	63.2	1891	17.674	Underweight	kk	Foreldrar	1	3	1	1	3	1	2	1	1	3	2	1	3	1	3	4	2	3	3	3	3	3	3	3	2	2	2	2	2	Um alla daga	NA	NA	NA	NA	NA	18	6	25	15	NA	NA	1
15618	2003	54.6	1760	17.627	Underweight	kk	Foreldrar	1	1	2	1	2	3	1	1	4	1	2	1	1	1	4	4	3	3	2	4	4	4	4	4	4	4	4	4	4	2-3x í viku	NA	NA	NA	NA	NA	17	5	40	16	NA	NA	1
15619	2003	46.8	1570	18.987	Normal	kvk	Foreldrar	1	4	2	1	1	5	1	3	2	1	1	1	1	1	2	2	1	2	3	3	1	2	3	2	2	2	3	3	3	4-5x í viku	NA	NA	NA	NA	NA	17	8	24	10	NA	NA	1
15620	2003	59.9	1771	19.098	Normal	kvk	Faðir og maki	2	NA	3	4	4	3	3	3	3	3	3	3	2	1	4	3	3	3	3	3	3	3	4	3	3	3	3	4	3	4-5x í viku	NA	NA	NA	NA	NA	28	NA	32	16	NA	NA	0
15621	2003	51.4	1696	17.869	Underweight	kk	Foreldrar	1	1	2	4	2	1	5	1	4	2	1	1	1	1	3	3	2	3	3	4	4	4	NA	NA	3	3	4	4	4	1x í viku	NA	NA	4.05	3	High	19	8	NA	14	NA	NA	1
15622	2003	56.7	1630	21.341	Normal	kvk	Foreldrar	1	2	1	1	2	1	3	2	2	1	1	1	1	1	4	3	3	2	4	4	4	4	4	4	4	4	1	4	4	2-3x í viku	NA	NA	3.06	2	Medium	15	5	37	16	NA	NA	1
15623	2003	60.2	1759	19.457	Normal	kk	Foreldrar	2	3	1	3	3	3	3	2	3	3	3	3	2	1	4	2	1	3	4	3	3	3	3	3	3	3	3	3	4	2-3x í viku	NA	NA	NA	NA	NA	26	9	31	14	NA	NA	1
15625	2003	63.4	1750	20.702	Normal	kvk	Foreldrar	1	1	1	3	3	2	2	4	1	2	2	2	2	1	3	3	3	3	NA	4	4	3	3	3	3	4	3	4	2	4-5x í viku	NA	NA	NA	NA	NA	21	6	33	NA	NA	NA	1
15626	2003	69.4	1675	24.736	Normal	kk	Foreldrar	1	1	1	2	1	2	1	1	5	1	3	1	1	1	3	2	2	3	3	4	3	3	3	3	3	3	2	3	3	2-3x í viku	NA	NA	NA	NA	NA	17	5	30	13	NA	NA	1
20502	2003	56.1	1746	18.402	Underweight	kk	NA	NA	NA	NA	NA	NA	NA	NA	NA	NA	NA	NA	NA	NA	NA	NA	NA	NA	NA	NA	NA	NA	NA	NA	NA	NA	NA	NA	NA	NA	NA	Háskóli	Iðnskóli	3.61	3	High	NA	NA	NA	NA	1	0	NA
20503	2003	46.6	1693	16.258	Underweight	kvk	Foreldrar	1	3	1	1	3	3	3	3	3	3	3	2	3	1	3	2	1	2	3	3	2	2	2	3	2	2	1	2	2	2-3x í viku	Háskóli	Háskóli	3.21	2	Medium	27	6	21	11	1	1	1
20504	2003	67.7	1867	19.422	Normal	kk	NA	NA	NA	NA	NA	NA	NA	NA	NA	NA	NA	NA	NA	NA	NA	NA	NA	NA	NA	NA	NA	NA	NA	NA	NA	NA	NA	NA	NA	NA	NA	Háskóli	Háskóli	NA	NA	NA	NA	NA	NA	NA	1	1	NA
20505	2003	72.3	1778	22.87	Normal	kk	Foreldrar	2	3	1	2	2	1	2	1	1	1	2	1	1	1	3	3	3	3	3	3	3	3	3	3	3	3	3	3	4	2-3x í viku	Grunnskóli	NA	NA	NA	NA	13	8	31	15	0	NA	1
20506	2003	58.7	1716	19.934	Normal	kvk	Foreldrar	1	4	2	5	1	1	1	1	3	1	1	1	1	1	3	3	2	3	3	3	3	1	3	2	3	3	3	2	3	Um alla daga	Háskóli	Háskóli	3.49	3	High	12	12	26	14	1	1	1
20507	2003	75	1801	23.122	Normal	kk	Foreldrar	4	3	1	1	5	5	4	1	4	4	3	2	2	3	3	3	2	3	3	3	3	3	3	1	3	2	2	3	3	4-5x í viku	NA	NA	2.67	2	Medium	33	9	26	14	NA	NA	1
20508	2003	72.6	1789	22.684	Normal	kk	Móðir	1	3	2	3	2	2	3	2	2	2	2	2	1	1	3	3	3	3	3	4	4	2	3	3	4	4	1	3	1	Um alla daga	NA	NA	3.67	3	High	19	9	29	15	NA	NA	0
20509	2003	69.6	1783	21.893	Normal	kk	Foreldrar	1	4	3	2	4	3	4	2	3	3	3	3	1	1	3	3	3	4	4	3	3	3	4	3	3	3	2	3	3	2-3x í viku	Iðnskóli	Háskóli	NA	NA	NA	27	10	30	17	0	1	1
20511	2003	72.6	1800	22.407	Normal	kk	Foreldrar	1	2	1	1	2	1	1	1	2	1	1	1	1	1	3	3	3	3	4	4	3	3	3	3	3	3	3	4	4	Um alla daga	Iðnskóli	Iðnskóli	NA	NA	NA	12	5	33	16	0	0	1
20512	2003	59.6	1688	20.917	Normal	kk	Móðir	2	2	2	2	3	4	3	4	1	2	3	2	3	2	3	2	2	2	3	3	3	3	3	3	3	3	3	3	3	2-3x í viku	Grunnskóli	NA	3.64	3	High	27	8	30	12	0	NA	0
20515	2003	62.9	1733	20.944	Normal	kk	NA	1	1	1	1	1	1	1	1	1	1	1	1	1	2	3	3	3	3	3	4	4	3	3	2	4	3	2	3	3	Um alla daga	NA	NA	NA	NA	NA	11	4	31	15	NA	NA	NA
20516	2003	55.2	1662	19.984	Normal	kvk	Foreldrar	1	1	1	2	1	2	1	1	1	1	1	1	1	1	3	3	3	3	3	4	3	3	3	3	3	3	2	3	3	4-5x í viku	Háskóli	Iðnskóli	3.07	2	Medium	11	5	30	15	1	0	1
20517	2003	78.4	1795	24.333	Normal	kk	Foreldrar	1	3	1	3	NA	1	1	1	1	1	1	1	1	1	3	2	3	3	3	2	3	1	4	2	3	3	1	2	2	Um alla daga	Háskóli	Háskóli	NA	NA	NA	NA	8	23	14	1	1	1
20518	2003	58.1	1683	20.512	Normal	kvk	Móðir	3	3	3	3	3	2	1	2	3	2	1	1	4	1	4	2	2	4	3	4	3	3	2	3	3	4	2	4	3	4-5x í viku	Grunnskóli	NA	NA	NA	NA	20	12	31	15	0	NA	0
20520	2003	48.4	1594	19.049	Normal	kvk	Móðir	1	3	1	3	4	5	3	2	3	2	1	1	1	1	4	4	2	2	2	4	3	2	1	4	3	4	2	2	3	4-5x í viku	Framhaldsskóli	NA	3.19	2	Medium	23	8	28	14	0	NA	0
20522	2003	59.6	1828	17.836	Underweight	kk	Foreldrar	1	1	1	2	2	1	1	1	3	1	1	1	1	1	3	3	3	4	3	4	4	4	4	4	3	4	4	4	4	4-5x í viku	Háskóli	Háskóli	4.44	3	High	13	5	39	16	1	1	1
20524	2003	53.6	1714	18.245	Underweight	kvk	NA	NA	NA	NA	NA	NA	NA	NA	NA	NA	NA	NA	NA	NA	NA	NA	NA	NA	NA	NA	NA	NA	NA	NA	NA	NA	NA	NA	NA	NA	NA	Grunnskóli	NA	NA	NA	NA	NA	NA	NA	NA	0	NA	NA
20602	2003	70.6	1863	20.341	Normal	kk	NA	NA	NA	NA	NA	NA	NA	NA	NA	NA	NA	NA	NA	NA	NA	NA	NA	NA	NA	NA	NA	NA	NA	NA	NA	NA	NA	NA	NA	NA	NA	Framhaldsskóli	Iðnskóli	3.31	2	Medium	NA	NA	NA	NA	0	0	NA
20603	2003	67.9	1792	21.144	Normal	kk	Foreldrar	1	1	1	1	3	1	1	1	1	1	1	1	1	1	3	3	3	3	3	3	3	4	3	3	3	3	2	4	4	4-5x í viku	Háskóli	Iðnskóli	4.17	3	High	12	4	32	15	1	0	1
20604	2003	56.6	1607	21.917	Normal	kvk	Móðir	1	1	1	1	2	2	1	1	1	2	1	1	1	1	3	1	1	4	2	3	2	2	3	2	2	3	2	2	2	2-3x í viku	Háskóli	Háskóli	2.46	1	Low	13	4	23	11	1	1	0
20605	2003	64.3	1796	19.934	Normal	kk	Foreldrar	1	2	1	1	3	2	1	1	1	1	2	1	1	1	3	3	2	2	3	3	3	3	3	3	3	3	1	4	4	Um alla daga	Háskóli	Háskóli	NA	NA	NA	14	5	30	13	1	1	1
20606	2003	82.8	1869	23.703	Normal	kk	Foreldrar	2	2	1	3	NA	3	4	1	3	3	3	2	3	3	3	2	3	3	3	3	4	3	2	3	4	3	3	2	2	1x í viku	Háskóli	Iðnskóli	NA	NA	NA	NA	8	29	14	1	0	1
20607	2003	60	1698	20.81	Normal	kvk	Foreldrar	1	1	1	1	2	1	1	2	1	3	1	1	2	3	2	2	2	3	3	3	2	2	3	3	3	3	2	2	2	2-3x í viku	Grunnskóli	Iðnskóli	2.69	2	Medium	17	4	25	12	0	0	1
20608	2003	44.3	1650	16.272	Underweight	kk	Foreldrar	2	2	1	1	3	1	2	1	2	2	2	1	2	2	3	3	3	3	3	4	3	3	3	3	3	3	3	3	3	4-5x í viku	Grunnskóli	Iðnskóli	NA	NA	NA	18	6	31	15	0	0	1
20609	2003	67.2	1648	24.743	Normal	kk	Foreldrar	1	3	1	1	3	1	1	1	1	1	1	1	1	1	3	3	2	2	3	4	4	3	4	3	3	3	2	4	4	1x í viku	Iðnskóli	Framhaldsskóli	NA	NA	NA	12	6	34	13	0	0	1
20610	2003	57.7	1630	21.717	Normal	kvk	Foreldrar	1	4	3	2	3	4	2	1	2	1	1	1	1	1	2	3	3	3	2	3	3	3	2	3	2	3	2	3	4	1x í viku	NA	NA	NA	NA	NA	17	10	28	13	NA	NA	1
20611	2003	56.3	1737	18.66	Normal	kk	Foreldrar	3	4	1	2	3	3	1	1	1	1	2	3	1	1	3	3	3	3	2	4	4	3	3	2	3	3	3	3	3	1x í viku	Háskóli	Framhaldsskóli	3.58	3	High	17	10	31	14	1	0	1
20613	2003	58	1759	18.745	Normal	kvk	Móðir og maki	1	2	1	2	4	3	3	2	2	4	2	3	4	2	2	2	2	2	2	2	2	1	2	1	2	2	1	3	3	4-5x í viku	Grunnskóli	NA	2.85	2	Medium	29	6	19	10	0	NA	0
20614	2003	55	1580	22.032	Normal	kvk	Móðir	1	NA	1	3	4	3	2	1	4	2	3	2	1	2	3	3	2	2	4	1	1	2	2	2	2	2	3	2	2	Um alla daga	Framhaldsskóli	Grunnskóli	2.99	2	Medium	24	NA	19	14	0	0	0
20615	2003	70.7	1810	21.581	Normal	kk	Foreldrar	1	1	1	1	3	1	2	1	1	1	2	1	1	1	2	3	3	1	1	4	3	1	4	1	3	3	3	4	4	Um alla daga	Grunnskóli	Háskóli	3.11	2	Medium	14	4	30	10	0	1	1
20616	2003	67.2	1613	25.829	Overweight	kvk	Foreldrar	2	1	1	1	4	3	3	5	1	4	3	2	4	2	2	1	1	2	3	2	2	2	2	3	2	2	1	2	2	2-3x í viku	Grunnskóli	Iðnskóli	2.47	1	Low	31	5	20	9	0	0	1
20619	2003	46.9	1636	17.523	Underweight	kvk	Móðir	3	3	2	2	3	3	3	3	3	3	3	2	3	2	NA	2	3	2	3	3	NA	3	3	3	2	NA	2	3	2	1x í viku	Grunnskóli	Grunnskóli	2.84	2	Medium	28	10	NA	NA	0	0	0
20620	2003	64.5	1752	21.013	Normal	kk	Foreldrar	1	3	1	2	2	1	1	1	1	2	1	1	1	1	3	2	2	2	3	3	3	3	3	2	3	3	3	3	3	4-5x í viku	Háskóli	Háskóli	3.92	3	High	12	7	29	12	1	1	1
20621	2003	81.7	1624	30.978	Obese	kvk	NA	NA	NA	NA	NA	NA	NA	NA	NA	NA	NA	NA	NA	NA	NA	NA	NA	NA	NA	NA	NA	NA	NA	NA	NA	NA	NA	NA	NA	NA	NA	NA	NA	NA	NA	NA	NA	NA	NA	NA	NA	NA	NA
20622	2003	41.5	1595	16.313	Underweight	kvk	Foreldrar	1	3	1	2	1	1	2	2	1	1	1	1	1	1	3	2	2	2	2	3	3	3	2	2	3	3	2	3	3	1x í viku	Grunnskóli	Iðnskóli	2.89	2	Medium	12	7	27	11	0	0	1
20624	2003	94.3	1780	29.763	Overweight	kk	Foreldrar	1	3	1	1	2	1	1	1	1	1	1	1	1	1	3	3	2	3	3	3	4	3	3	3	3	3	3	4	4	4-5x í viku	Háskóli	Háskóli	NA	NA	NA	11	6	33	14	1	1	1
25501	2003	68.5	1846	20.101	Normal	kk	Foreldrar	1	1	1	1	1	1	1	1	1	1	1	1	1	1	4	4	4	4	4	4	4	4	4	4	4	4	4	4	4	Um alla daga	Framhaldsskóli	Iðnskóli	4.72	3	High	10	4	40	20	0	0	1
25503	2003	60.3	1612	23.205	Normal	kk	Foreldrar	1	1	1	1	3	2	2	1	3	2	2	1	1	1	3	3	3	3	3	4	3	4	3	3	3	4	2	3	4	Um alla daga	NA	NA	3.32	2	Medium	18	4	33	15	NA	NA	1
25504	2003	46.4	1632	17.421	Underweight	kk	Foreldrar	1	1	1	1	1	1	1	1	2	1	1	1	1	1	4	4	4	4	3	4	4	4	4	4	4	4	3	4	4	4-5x í viku	NA	NA	NA	NA	NA	11	4	39	19	NA	NA	1
25507	2003	57.6	1756	18.68	Normal	kvk	Foreldrar	2	3	1	1	1	1	1	1	1	1	3	1	1	1	2	2	4	2	3	4	4	4	4	4	4	4	4	4	4	Um alla daga	NA	NA	3.27	2	Medium	12	7	40	13	NA	NA	1
25508	2003	64.5	1730	21.551	Normal	kk	Móðir og maki	1	1	1	1	2	1	1	1	3	1	3	3	1	1	3	3	3	4	3	4	4	4	3	4	3	3	2	2	3	Um alla daga	NA	NA	NA	NA	NA	17	4	32	16	NA	NA	0
25509	2003	68.3	1650	25.087	Overweight	kvk	Móðir	1	4	4	4	3	1	3	3	3	3	3	3	3	3	1	4	1	2	2	4	3	3	3	3	2	2	1	2	1	2-3x í viku	Framhaldsskóli	Grunnskóli	2.54	1	Low	28	13	24	10	0	0	0
25511	2003	55.7	1710	19.049	Normal	kk	Móðir	1	1	1	1	1	1	1	1	1	1	1	1	1	1	4	4	4	4	3	4	4	4	4	4	4	4	4	4	4	Um alla daga	Framhaldsskóli	NA	3.81	3	High	10	4	40	19	0	NA	0
25512	2003	54.9	1723	18.493	Underweight	kvk	NA	NA	NA	NA	NA	NA	NA	NA	NA	NA	NA	NA	NA	NA	NA	NA	NA	NA	NA	NA	NA	NA	NA	NA	NA	NA	NA	NA	NA	NA	NA	NA	NA	NA	NA	NA	NA	NA	NA	NA	NA	NA	NA
25514	2003	41	1656	14.951	Underweight	kvk	NA	NA	NA	NA	NA	NA	NA	NA	NA	NA	NA	NA	NA	NA	NA	NA	NA	NA	NA	NA	NA	NA	NA	NA	NA	NA	NA	NA	NA	NA	NA	NA	NA	NA	NA	NA	NA	NA	NA	NA	NA	NA	NA
25515	2003	66.6	1671	23.852	Normal	kvk	Foreldrar	3	4	4	4	4	3	3	3	4	3	3	3	3	1	2	3	3	3	2	3	3	3	3	3	3	3	3	3	3	2-3x í viku	Háskóli	Háskóli	NA	NA	NA	30	15	30	13	1	1	1
25516	2003	41.8	1606	16.206	Underweight	kvk	Foreldrar	1	1	1	1	1	1	1	1	1	1	1	1	1	1	3	3	3	3	3	4	4	3	4	3	3	4	3	3	3	1x í viku	Grunnskóli	Framhaldsskóli	3.21	2	Medium	10	4	34	15	0	0	1
25517	2003	58.9	1583	23.505	Normal	kvk	NA	NA	NA	NA	NA	NA	NA	NA	NA	NA	NA	NA	NA	NA	NA	NA	NA	NA	NA	NA	NA	NA	NA	NA	NA	NA	NA	NA	NA	NA	NA	NA	NA	NA	NA	NA	NA	NA	NA	NA	NA	NA	NA
25518	2003	74	1817	22.414	Normal	kk	Foreldrar	1	2	1	2	3	1	1	1	1	2	2	1	1	1	3	3	3	3	3	3	3	4	3	3	3	3	3	4	4	4-5x í viku	NA	NA	3.42	3	High	14	6	33	15	NA	NA	1
25519	2003	73.7	1653	26.973	Overweight	kvk	Móðir og maki	1	1	1	1	1	1	1	1	1	1	1	1	1	1	4	3	3	2	4	4	4	3	4	4	4	4	3	3	4	4-5x í viku	NA	NA	2.57	1	Low	10	4	37	16	NA	NA	0
25520	2003	74	1680	26.219	Overweight	kvk	NA	1	2	1	1	3	1	2	NA	1	3	3	1	1	1	3	4	2	3	4	3	3	3	4	2	3	3	2	3	4	4-5x í viku	Háskóli	Framhaldsskóli	NA	NA	NA	NA	5	30	16	1	0	NA
25521	2003	48.7	1569	19.783	Normal	kvk	Foreldrar	1	2	2	1	2	3	1	1	1	1	1	1	1	1	4	4	4	3	3	4	4	4	4	4	4	4	3	4	4	4-5x í viku	NA	NA	2.74	2	Medium	13	6	39	18	NA	NA	1
25523	2003	65.2	1730	21.785	Normal	kk	Foreldrar	1	2	1	3	1	1	1	1	1	1	1	1	1	1	4	3	4	4	3	4	4	4	4	3	4	4	3	4	4	2-3x í viku	NA	NA	3.96	3	High	10	7	38	18	NA	NA	1
25524	2003	55.4	1653	20.275	Normal	kvk	NA	NA	NA	NA	NA	NA	NA	NA	NA	NA	NA	NA	NA	NA	NA	NA	NA	NA	NA	NA	NA	NA	NA	NA	NA	NA	NA	NA	NA	NA	NA	Framhaldsskóli	Grunnskóli	NA	NA	NA	NA	NA	NA	NA	0	0	NA
25525	2003	58.2	1727	19.514	Normal	kvk	Móðir og maki	1	1	1	1	1	2	1	1	1	1	1	1	1	1	3	3	3	3	3	3	3	4	3	4	3	3	1	4	4	Um alla daga	NA	NA	2.98	2	Medium	11	4	32	15	NA	NA	0
25526	2003	57.5	1661	20.841	Normal	kvk	Móðir og maki	1	1	1	1	1	2	1	1	1	1	1	2	1	1	4	4	3	4	4	4	4	4	4	4	4	4	4	4	4	Um alla daga	NA	Grunnskóli	3.77	3	High	12	4	40	19	NA	0	0
25527	2003	65.8	1718	22.294	Normal	kvk	NA	NA	NA	NA	NA	NA	NA	NA	NA	NA	NA	NA	NA	NA	NA	NA	NA	NA	NA	NA	NA	NA	NA	NA	NA	NA	NA	NA	NA	NA	NA	NA	NA	NA	NA	NA	NA	NA	NA	NA	NA	NA	NA
25528	2003	50	1660	18.145	Underweight	kvk	NA	NA	NA	NA	NA	NA	NA	NA	NA	NA	NA	NA	NA	NA	NA	NA	NA	NA	NA	NA	NA	NA	NA	NA	NA	NA	NA	NA	NA	NA	NA	NA	NA	3.47	3	High	NA	NA	NA	NA	NA	NA	NA
25529	2003	66.5	1795	20.639	Normal	kk	Foreldrar	1	3	4	4	4	1	1	1	1	1	1	1	1	1	3	3	3	4	4	3	3	3	3	3	3	2	2	3	3	4-5x í viku	NA	NA	4.52	3	High	13	12	28	17	NA	NA	1
25602	2003	51.3	1567	20.892	Normal	kvk	NA	NA	NA	NA	NA	NA	NA	NA	NA	NA	NA	NA	NA	NA	NA	NA	NA	NA	NA	NA	NA	NA	NA	NA	NA	NA	NA	NA	NA	NA	NA	NA	NA	NA	NA	NA	NA	NA	NA	NA	NA	NA	NA
25603	2003	82.3	1765	26.419	Overweight	kk	NA	NA	NA	NA	NA	NA	NA	NA	NA	NA	NA	NA	NA	NA	NA	NA	NA	NA	NA	NA	NA	NA	NA	NA	NA	NA	NA	NA	NA	NA	NA	NA	NA	2.51	1	Low	NA	NA	NA	NA	NA	NA	NA
25604	2003	71.9	1911	19.688	Normal	kk	Móðir	1	1	1	1	3	1	1	1	1	1	3	2	1	1	3	2	4	3	4	4	3	3	3	2	3	3	3	4	4	2-3x í viku	NA	NA	NA	NA	NA	15	4	32	16	NA	NA	0
25607	2003	58.3	1686	20.509	Normal	kvk	NA	NA	NA	NA	NA	NA	NA	NA	NA	NA	NA	NA	NA	NA	NA	NA	NA	NA	NA	NA	NA	NA	NA	NA	NA	NA	NA	NA	NA	NA	NA	NA	NA	NA	NA	NA	NA	NA	NA	NA	NA	NA	NA
25612	2003	62.3	1711	21.281	Normal	kvk	Móðir og maki	1	1	1	1	1	1	1	1	1	1	1	1	1	1	4	2	3	3	3	4	4	3	4	1	4	4	3	3	3	Sjaldnar en 1x í viku	NA	NA	NA	NA	NA	10	4	33	15	NA	NA	0
25614	2003	80.7	1733	26.871	Overweight	kk	Foreldrar	2	4	3	3	3	3	3	2	2	2	2	2	2	1	3	2	2	2	2	2	3	3	3	3	2	3	2	2	2	2-3x í viku	NA	NA	NA	NA	NA	22	12	25	11	NA	NA	1
25617	2003	63.8	1823	19.198	Normal	kk	Foreldrar	1	1	1	1	1	1	1	1	3	1	1	1	1	1	3	4	2	3	3	4	3	2	3	3	3	4	4	4	4	Aldrei	NA	NA	3.33	2	Medium	12	4	34	15	NA	NA	1
25621	2003	62.1	1727	20.821	Normal	kvk	Móðir og maki	1	1	1	1	1	1	2	1	1	1	1	1	1	1	3	2	2	2	NA	3	3	1	3	NA	NA	NA	NA	NA	4	Aldrei	NA	NA	2.69	2	Medium	11	4	NA	NA	NA	NA	0
25622	2003	48.4	1665	17.459	Underweight	kvk	Foreldrar	1	2	1	1	2	2	1	1	1	1	1	1	1	1	4	3	4	3	3	4	4	4	4	4	4	4	4	4	4	Sjaldnar en 1x í viku	NA	NA	2.78	2	Medium	12	5	40	17	NA	NA	1
25624	2003	63.1	1730	21.083	Normal	kk	Móðir og maki	1	1	1	1	1	1	1	1	1	1	1	1	1	1	4	4	4	4	4	4	4	4	4	4	4	4	4	4	4	Um alla daga	Háskóli	Háskóli	4.18	3	High	10	4	40	20	1	1	0
25625	2003	59.7	1705	20.536	Normal	kk	NA	NA	NA	NA	NA	NA	NA	NA	NA	NA	NA	NA	NA	NA	NA	NA	NA	NA	NA	NA	NA	NA	NA	NA	NA	NA	NA	NA	NA	NA	NA	NA	NA	NA	NA	NA	NA	NA	NA	NA	NA	NA	NA
25701	2003	53.9	1573	21.784	Normal	kk	NA	NA	NA	NA	NA	NA	NA	NA	NA	NA	NA	NA	NA	NA	NA	NA	NA	NA	NA	NA	NA	NA	NA	NA	NA	NA	NA	NA	NA	NA	NA	NA	NA	NA	NA	NA	NA	NA	NA	NA	NA	NA	NA
25702	2003	43.7	1642	16.208	Underweight	kk	Foreldrar	1	1	1	1	3	3	1	1	2	1	3	1	1	1	3	2	3	4	4	3	2	2	2	2	3	2	3	3	4	Sjaldnar en 1x í viku	NA	NA	3.87	3	High	17	4	26	16	NA	NA	1
25703	2003	50.3	1616	19.261	Normal	kvk	NA	NA	NA	NA	NA	NA	NA	NA	NA	NA	NA	NA	NA	NA	NA	NA	NA	NA	NA	NA	NA	NA	NA	NA	NA	NA	NA	NA	NA	NA	NA	NA	NA	2.42	1	Low	NA	NA	NA	NA	NA	NA	NA
25704	2003	53.2	1640	19.78	Normal	kk	Foreldrar	1	1	1	1	1	1	1	1	2	1	1	1	1	1	4	4	4	4	4	4	4	4	4	4	4	4	4	4	4	Sjaldnar en 1x í viku	NA	NA	NA	NA	NA	11	4	40	20	NA	NA	1
25705	2003	69.9	1728	23.409	Normal	kk	NA	NA	NA	NA	NA	NA	NA	NA	NA	NA	NA	NA	NA	NA	NA	NA	NA	NA	NA	NA	NA	NA	NA	NA	NA	NA	NA	NA	NA	NA	NA	NA	NA	NA	NA	NA	NA	NA	NA	NA	NA	NA	NA
25707	2003	63	1771	20.086	Normal	kk	Foreldrar	3	2	3	3	3	3	2	2	2	2	1	2	1	1	3	3	3	3	3	3	3	3	3	3	3	3	3	3	3	2-3x í viku	NA	NA	4.53	3	High	19	11	30	15	NA	NA	1
25708	2003	54.5	1767	17.455	Underweight	kk	NA	NA	NA	NA	NA	NA	NA	NA	NA	NA	NA	NA	NA	NA	NA	NA	NA	NA	NA	NA	NA	NA	NA	NA	NA	NA	NA	NA	NA	NA	NA	NA	NA	NA	NA	NA	NA	NA	NA	NA	NA	NA	NA
25709	2003	54.4	1638	20.275	Normal	kk	Foreldrar	1	1	1	1	1	1	1	1	1	1	1	1	1	1	2	3	3	3	3	3	3	3	3	2	3	3	2	3	3	Aldrei	NA	NA	3.9	3	High	10	4	28	14	NA	NA	1
25713	2003	57.1	1586	22.7	Normal	kvk	NA	NA	NA	NA	NA	NA	NA	NA	NA	NA	NA	NA	NA	NA	NA	NA	NA	NA	NA	NA	NA	NA	NA	NA	NA	NA	NA	NA	NA	NA	NA	NA	NA	NA	NA	NA	NA	NA	NA	NA	NA	NA	NA
25714	2003	69.9	1747	22.903	Normal	kvk	Móðir	1	4	4	4	4	4	2	2	2	2	2	2	1	1	4	4	3	3	3	4	4	4	4	4	4	4	3	4	4	Aldrei	NA	NA	NA	NA	NA	22	13	39	17	NA	NA	0
30501	2003	60.3	1715	20.502	Normal	kk	Faðir	1	1	2	2	2	1	2	1	1	1	2	2	1	1	3	3	2	2	3	3	3	2	3	2	3	3	3	2	2	Um alla daga	NA	Grunnskóli	3.04	2	Medium	14	6	26	13	NA	0	0
30503	2003	78.1	1832	23.27	Normal	kvk	Foreldrar	1	4	1	3	4	2	1	1	2	1	2	3	2	1	3	2	2	3	3	4	3	3	3	1	3	3	2	2	3	2-3x í viku	Framhaldsskóli	NA	NA	NA	NA	19	9	27	13	0	NA	1
30504	2003	68	1778	21.51	Normal	kk	Foreldrar	1	1	2	2	2	1	1	1	1	2	1	1	1	1	3	4	4	3	4	3	3	3	3	2	3	4	2	2	2	Um alla daga	NA	NA	NA	NA	NA	12	6	27	18	NA	NA	1
30505	2003	58	1802	17.862	Underweight	kvk	Foreldrar	1	4	2	4	2	4	2	1	1	1	2	2	1	1	3	3	3	3	3	4	3	3	3	3	3	3	4	4	4	1x í viku	NA	NA	2.94	2	Medium	17	11	34	15	NA	NA	1
30506	2003	50.6	1729	16.926	Underweight	kk	Foreldrar	1	3	3	3	4	1	2	1	1	2	1	2	3	1	3	4	3	3	2	3	3	3	2	4	2	1	1	2	1	1x í viku	NA	NA	3.29	2	Medium	18	10	22	15	NA	NA	1
30507	2003	65.4	1670	23.45	Normal	kk	NA	NA	NA	NA	NA	NA	NA	NA	NA	NA	NA	NA	NA	NA	NA	NA	NA	NA	NA	NA	NA	NA	NA	NA	NA	NA	NA	NA	NA	NA	NA	NA	NA	NA	NA	NA	NA	NA	NA	NA	NA	NA	NA
30509	2003	54.1	1725	18.181	Underweight	kk	Foreldrar	1	3	1	5	3	1	2	2	5	2	2	2	2	1	3	3	3	3	3	3	3	1	3	3	3	3	3	4	4	Um alla daga	Framhaldsskóli	Háskóli	4.32	3	High	22	10	30	15	0	1	1
30511	2003	60	1836	17.799	Underweight	kk	Foreldrar	1	2	1	1	2	1	1	1	1	1	1	1	1	1	4	3	3	3	3	4	4	4	3	3	4	3	3	4	4	Um alla daga	Iðnskóli	Iðnskóli	4.26	3	High	11	5	36	16	0	0	1
30513	2003	63.5	1564	25.96	Overweight	kk	NA	NA	NA	NA	NA	NA	NA	NA	NA	NA	NA	NA	NA	NA	NA	NA	NA	NA	NA	NA	NA	NA	NA	NA	NA	NA	NA	NA	NA	NA	NA	NA	NA	NA	NA	NA	NA	NA	NA	NA	NA	NA	NA
30514	2003	59.9	1700	20.727	Normal	kk	Foreldrar	1	2	1	1	4	3	2	1	2	3	3	2	3	1	2	3	3	4	2	3	3	1	2	2	3	3	3	2	2	1x í viku	NA	NA	3.09	2	Medium	24	5	24	14	NA	NA	1
30515	2003	50.4	1616	19.3	Normal	kvk	Móðir	1	2	1	3	2	2	1	2	3	2	1	1	1	1	3	3	3	2	3	4	4	3	3	3	3	3	3	3	3	4-5x í viku	NA	Háskóli	3.84	3	High	16	7	32	14	NA	1	0
30516	2003	60	1645	22.173	Normal	kvk	Foreldrar	1	1	2	1	2	1	1	1	2	1	1	1	1	1	3	3	3	3	3	3	3	2	3	3	3	3	3	3	3	2-3x í viku	NA	NA	NA	NA	NA	12	5	29	15	NA	NA	1
30517	2003	60.5	1615	23.196	Normal	kvk	Foreldrar	4	2	2	2	2	3	1	4	2	1	1	1	1	1	3	3	2	2	3	3	3	3	3	4	2	4	3	3	4	2-3x í viku	Grunnskóli	Framhaldsskóli	NA	NA	NA	17	10	32	13	0	0	1
30518	2003	45.8	1637	17.091	Underweight	kvk	Foreldrar	1	2	1	2	2	1	1	1	1	1	1	1	1	1	3	3	3	3	3	3	3	3	3	3	3	3	3	4	4	4-5x í viku	Grunnskóli	Háskóli	NA	NA	NA	11	6	32	15	0	1	1
30519	2003	46.2	1665	16.665	Underweight	kvk	Foreldrar	1	1	1	1	1	1	1	1	1	1	1	1	1	1	3	3	3	3	3	4	3	3	4	3	4	4	2	1	1	4-5x í viku	Framhaldsskóli	Framhaldsskóli	3.53	3	High	10	4	29	15	0	0	1
30521	2003	100.2	1894	27.932	Overweight	kk	Foreldrar	1	2	1	3	3	1	2	1	3	2	2	3	1	1	4	1	1	3	2	4	4	3	4	3	4	4	2	3	4	1x í viku	Framhaldsskóli	Framhaldsskóli	2	1	Low	19	7	35	11	0	0	1
30522	2003	57.2	1665	20.633	Normal	kk	Foreldrar	1	1	1	1	2	1	1	1	1	1	1	1	1	1	3	3	3	3	3	3	3	4	3	4	4	4	3	4	4	4-5x í viku	Grunnskóli	Iðnskóli	NA	NA	NA	11	4	36	15	0	0	1
30523	2003	109.6	1750	35.788	Obese	kk	NA	NA	NA	NA	NA	NA	NA	NA	NA	NA	NA	NA	NA	NA	NA	NA	NA	NA	NA	NA	NA	NA	NA	NA	NA	NA	NA	NA	NA	NA	NA	NA	NA	1.52	1	Low	NA	NA	NA	NA	NA	NA	NA
30524	2003	61.5	1718	20.837	Normal	kvk	Foreldrar	1	3	1	1	2	1	1	1	1	1	1	1	1	1	2	3	3	3	3	4	4	3	3	3	3	3	2	4	4	4-5x í viku	NA	Iðnskóli	2.82	2	Medium	11	6	33	14	NA	0	1
30525	2003	67.5	1753	21.965	Normal	kvk	Foreldrar	2	3	2	2	2	1	1	1	3	2	1	2	1	1	3	2	3	2	3	3	3	3	3	2	3	3	2	3	4	2-3x í viku	Framhaldsskóli	Grunnskóli	2.83	2	Medium	15	9	29	13	0	0	1
35503	2003	60.6	1700	20.969	Normal	kvk	Foreldrar	1	3	1	3	1	1	1	1	3	1	1	1	1	1	3	4	3	3	3	3	3	3	3	3	3	3	2	3	3	4-5x í viku	Háskóli	Háskóli	3.66	3	High	12	8	29	16	1	1	1
35504	2003	52.7	1638	19.642	Normal	kvk	NA	NA	NA	NA	NA	NA	NA	NA	NA	NA	NA	NA	NA	NA	NA	NA	NA	NA	NA	NA	NA	NA	NA	NA	NA	NA	NA	NA	NA	NA	NA	NA	NA	NA	NA	NA	NA	NA	NA	NA	NA	NA	NA
35506	2003	73	1767	23.38	Normal	kvk	Foreldrar	1	2	1	1	1	4	1	1	3	1	1	1	1	1	4	4	3	4	4	4	4	3	4	3	4	4	4	4	4	4-5x í viku	Grunnskóli	Iðnskóli	2.57	1	Low	15	5	38	19	0	0	1
35507	2003	67.3	1916	18.333	Underweight	kk	NA	NA	NA	NA	NA	NA	NA	NA	NA	NA	NA	NA	NA	NA	NA	NA	NA	NA	NA	NA	NA	NA	NA	NA	NA	NA	NA	NA	NA	NA	NA	Háskóli	Iðnskóli	3.92	3	High	NA	NA	NA	NA	1	0	NA
35508	2003	59.6	1832	17.758	Underweight	kk	Foreldrar	5	5	5	5	5	5	5	5	5	5	5	5	5	5	1	1	1	1	1	1	1	1	1	1	1	1	4	1	1	Um alla daga	NA	NA	NA	NA	NA	50	20	13	5	NA	NA	1
35509	2003	64.6	1830	19.29	Normal	kk	Foreldrar	1	1	1	1	2	1	1	1	1	1	1	1	1	NA	3	3	3	3	3	4	4	1	4	1	4	4	4	2	2	4-5x í viku	Grunnskóli	Grunnskóli	NA	NA	NA	NA	4	30	15	0	0	1
35510	2003	70.7	1712	24.122	Normal	kk	Faðir	1	1	1	2	2	2	1	1	3	1	3	2	1	1	2	2	2	2	2	3	3	3	3	3	3	3	2	3	3	4-5x í viku	Grunnskóli	Iðnskóli	NA	NA	NA	17	5	29	10	0	0	0
35511	2003	57.5	1645	21.249	Normal	kvk	Foreldrar	1	1	1	1	1	1	1	1	1	1	1	1	1	1	3	3	2	4	3	3	4	4	4	3	4	4	4	3	3	4-5x í viku	Háskóli	Háskóli	NA	NA	NA	10	4	36	15	1	1	1
35513	2003	80.6	1724	27.118	Overweight	kvk	Foreldrar	1	2	1	1	2	2	1	1	1	1	1	1	1	1	3	3	2	3	3	4	4	3	3	4	3	3	3	4	4	4-5x í viku	Háskóli	Iðnskóli	2.86	2	Medium	12	5	35	14	1	0	1
35514	2003	63	1644	23.31	Normal	kvk	Foreldrar	2	3	3	2	2	3	2	1	3	2	1	2	1	1	3	3	3	3	3	4	3	3	4	4	3	3	3	3	3	Um alla daga	Háskóli	Háskóli	3.39	3	High	18	10	33	15	1	1	1
35515	2003	74	1746	24.274	Normal	kk	Foreldrar	1	2	1	1	4	1	1	1	1	1	2	1	1	1	2	2	3	3	3	4	4	1	3	2	3	4	4	4	4	4-5x í viku	Framhaldsskóli	NA	3.6	3	High	14	5	33	13	0	NA	1
35516	2003	66.2	1740	21.866	Normal	kvk	Foreldrar	1	1	1	1	1	1	1	2	1	1	1	1	1	1	3	2	3	2	3	4	4	3	4	4	4	4	4	4	4	4-5x í viku	Háskóli	Háskóli	NA	NA	NA	11	4	39	13	1	1	1
35517	2003	52.9	1711	18.07	Underweight	kvk	Foreldrar	1	1	1	1	1	1	1	2	1	1	1	1	1	1	4	3	3	2	3	4	4	4	4	4	3	4	NA	4	4	1x í viku	Framhaldsskóli	Iðnskóli	3.39	3	High	11	4	NA	15	0	0	1
35518	2003	63.5	1715	21.59	Normal	kvk	Móðir	1	1	1	1	1	1	NA	1	1	1	1	1	1	1	4	4	4	4	4	4	4	4	4	4	4	4	4	4	4	2-3x í viku	Iðnskóli	NA	NA	NA	NA	NA	4	40	20	0	NA	0
35519	2003	79	1711	26.985	Overweight	kk	Foreldrar	1	1	1	1	1	1	1	1	1	1	1	1	1	1	3	3	3	3	2	3	3	4	3	3	4	4	4	4	4	4-5x í viku	NA	NA	NA	NA	NA	10	4	36	14	NA	NA	1
35520	2003	68.1	1697	23.647	Normal	kvk	Foreldrar	1	2	1	3	1	3	1	2	3	1	2	2	1	1	3	3	3	3	3	3	3	3	3	3	3	3	2	3	3	4-5x í viku	NA	NA	NA	NA	NA	17	7	29	15	NA	NA	1
35522	2003	65.6	1771	20.915	Normal	kvk	Foreldrar	1	1	1	1	2	3	1	1	1	1	2	1	1	1	4	3	3	NA	3	4	4	3	4	3	4	4	3	4	4	Um alla daga	Háskóli	Háskóli	NA	NA	NA	14	4	37	NA	1	1	1
35523	2003	48.8	1597	19.134	Normal	kvk	Móðir	1	1	1	2	2	2	1	1	3	1	1	1	1	1	3	3	3	3	2	4	3	4	4	3	4	3	3	4	4	1x í viku	NA	NA	NA	NA	NA	14	5	36	14	NA	NA	0
35524	2003	68.5	1719	23.181	Normal	kk	Foreldrar	1	1	1	1	2	1	1	1	1	1	1	1	1	1	3	3	4	4	4	4	4	3	4	3	4	4	4	4	4	4-5x í viku	Grunnskóli	Framhaldsskóli	NA	NA	NA	11	4	38	18	0	0	1
35602	2003	57.6	1638	21.468	Normal	kvk	Móðir	1	1	1	5	3	2	2	1	2	2	NA	1	1	1	3	2	2	3	4	4	4	4	4	2	4	4	4	4	4	4-5x í viku	Grunnskóli	Grunnskóli	2.96	2	Medium	NA	8	38	14	0	0	0
35605	2003	74.7	1655	27.272	Overweight	kk	Móðir	2	2	1	4	2	1	2	1	2	2	2	1	1	1	3	2	3	4	3	4	4	3	4	1	3	4	3	4	4	Um alla daga	NA	NA	3.58	3	High	15	9	34	15	NA	NA	0
35607	2003	49.6	1641	18.419	Underweight	kvk	Móðir	2	4	4	4	4	4	2	3	4	3	3	3	2	3	3	4	3	3	3	3	3	3	3	3	3	3	2	3	3	2-3x í viku	NA	NA	NA	NA	NA	31	14	29	16	NA	NA	0
35608	2003	53	1653	19.397	Normal	kk	Foreldrar	1	1	1	1	1	1	1	1	1	1	1	1	1	1	4	4	1	3	3	4	4	4	4	4	4	4	4	4	4	Um alla daga	NA	NA	NA	NA	NA	10	4	40	15	NA	NA	1
35701	2003	62.1	1699	21.513	Normal	kvk	Móðir og maki	3	4	4	3	4	3	4	4	2	3	2	1	2	4	3	1	2	3	2	2	2	2	2	2	2	2	1	2	1	NA	Grunnskóli	Iðnskóli	NA	NA	NA	29	14	18	11	0	0	0
35702	2003	59.1	1689	20.717	Normal	kvk	Foreldrar	2	2	1	1	1	1	1	1	2	1	1	1	1	1	2	2	3	3	3	4	3	3	3	3	3	3	3	4	4	4-5x í viku	NA	Háskóli	3.03	2	Medium	11	6	33	13	NA	1	1
35704	2003	55.7	1601	21.731	Normal	kvk	Foreldrar	1	1	1	1	1	2	2	1	1	1	1	1	1	1	3	3	3	3	3	4	4	4	4	4	3	3	3	4	4	Um alla daga	Háskóli	NA	NA	NA	NA	12	4	37	15	1	NA	1
35706	2003	82.2	1854	23.914	Normal	kk	Foreldrar	1	1	1	1	1	1	1	1	2	1	1	1	1	1	4	3	3	3	4	4	3	3	3	3	3	3	3	3	3	Um alla daga	Framhaldsskóli	NA	4.06	3	High	11	4	31	17	0	NA	1
35707	2003	73	1899	20.243	Normal	kk	Foreldrar	1	1	1	1	1	1	1	1	1	1	1	1	1	1	3	2	3	3	2	4	4	2	4	3	4	4	2	3	4	Aldrei	NA	NA	3.47	3	High	10	4	34	13	NA	NA	1
35708	2003	100.1	1820	30.22	Obese	kk	Foreldrar	1	2	2	1	2	1	2	1	1	3	2	2	1	1	4	2	2	2	3	4	4	2	3	3	3	3	2	3	4	Um alla daga	Grunnskóli	Iðnskóli	3.33	2	Medium	16	6	31	13	0	0	1
35709	2003	59	1694	20.56	Normal	kvk	Foreldrar	1	1	1	1	2	4	4	2	1	2	1	1	1	1	2	3	NA	3	3	3	3	3	3	3	3	3	2	3	3	4-5x í viku	Framhaldsskóli	NA	NA	NA	NA	19	4	29	NA	0	NA	1
35710	2003	58	1702	20.022	Normal	kvk	Móðir	1	4	3	3	3	1	2	2	5	3	2	2	3	1	3	2	3	3	4	3	3	2	3	2	2	2	1	2	2	Um alla daga	Grunnskóli	NA	2.96	2	Medium	24	11	22	15	0	NA	0
35711	2003	55.2	1665	19.912	Normal	kvk	Foreldrar	1	1	1	2	1	1	2	2	4	1	1	1	1	1	3	2	3	3	1	4	4	2	3	2	4	4	1	4	4	2-3x í viku	Háskóli	Grunnskóli	NA	NA	NA	15	5	32	12	1	0	1
35712	2003	74.2	1780	23.419	Normal	kk	Foreldrar	2	3	1	1	2	2	3	1	3	3	1	1	1	1	4	2	3	3	2	4	4	3	4	3	3	4	3	4	4	1x í viku	NA	NA	NA	NA	NA	18	7	36	14	NA	NA	1
35713	2003	71.2	1723	23.983	Normal	kvk	Móðir og maki	1	1	1	1	2	3	2	1	5	1	1	1	1	1	1	2	1	1	3	3	1	4	2	1	2	1	1	3	3	4-5x í viku	NA	NA	NA	NA	NA	18	4	21	8	NA	NA	0
35714	2003	67.9	1709	23.248	Normal	kvk	Foreldrar	1	3	1	1	3	3	1	1	3	1	1	1	1	1	2	2	1	2	2	3	3	2	2	3	2	2	2	2	3	4-5x í viku	Framhaldsskóli	Iðnskóli	NA	NA	NA	16	6	24	9	0	0	1
35715	2003	51.5	1603	20.042	Normal	kvk	Móðir og maki	1	3	1	2	2	4	2	1	4	3	3	1	2	3	1	1	1	1	2	2	2	1	2	1	2	2	3	1	1	4-5x í viku	NA	NA	NA	NA	NA	25	7	17	6	NA	NA	0
35717	2003	74.3	1659	26.996	Overweight	kvk	Foreldrar	1	1	1	2	1	2	1	1	1	1	1	1	1	1	4	4	2	3	4	3	4	4	4	4	4	4	4	4	4	Um alla daga	Framhaldsskóli	Grunnskóli	NA	NA	NA	11	5	39	17	0	0	1
35718	2003	44.3	1543	18.607	Normal	kk	Foreldrar	1	2	1	1	3	1	1	1	1	1	1	1	1	1	4	3	4	4	3	4	4	4	4	3	4	4	3	3	3	1x í viku	NA	NA	3.8	3	High	12	5	36	18	NA	NA	1
35719	2003	88.5	1833	26.34	Overweight	kk	Foreldrar	1	1	1	1	1	1	1	1	4	1	1	1	1	1	3	4	3	3	3	4	4	4	4	4	4	4	4	4	4	Um alla daga	NA	NA	NA	NA	NA	13	4	40	16	NA	NA	1
35720	2003	68.5	1718	23.208	Normal	kvk	Foreldrar	4	2	1	2	3	2	3	3	2	3	3	3	2	1	3	3	3	3	3	4	4	3	4	3	4	4	3	4	4	Um alla daga	NA	NA	3.52	3	High	25	9	37	15	NA	NA	1
35721	2003	60.7	1733	20.211	Normal	kvk	Foreldrar	1	1	1	2	1	1	1	1	1	1	1	1	1	1	3	2	3	3	3	4	4	3	4	3	4	3	2	4	4	4-5x í viku	NA	NA	3.3	2	Medium	10	5	35	14	NA	NA	1
35722	2003	61	1808	18.661	Normal	kk	Foreldrar	2	2	1	2	2	1	2	1	1	2	1	1	1	2	3	2	2	3	2	2	3	2	3	2	2	2	2	3	3	1x í viku	NA	NA	NA	NA	NA	14	7	24	12	NA	NA	1
40501	2003	65.4	1763	21.041	Normal	kk	Foreldrar	1	2	1	1	1	1	1	1	1	1	1	2	1	1	3	4	4	4	4	4	4	4	4	4	3	3	3	4	4	4-5x í viku	Háskóli	Háskóli	4.08	3	High	11	5	37	19	1	1	1
40503	2003	51.8	1621	19.713	Normal	kvk	Foreldrar	1	1	1	2	1	2	2	1	2	2	1	2	1	1	3	3	3	3	3	4	4	3	3	3	3	4	3	3	3	2-3x í viku	Háskóli	Háskóli	NA	NA	NA	15	5	33	15	1	1	1
40504	2003	64	1676	22.784	Normal	kvk	Foreldrar	1	1	1	1	1	3	1	1	1	1	1	1	1	1	4	2	2	2	2	3	2	3	2	3	3	3	2	3	4	Um alla daga	Háskóli	Háskóli	3.31	2	Medium	12	4	28	12	1	1	1
40505	2003	68.2	1781	21.501	Normal	kk	Foreldrar	3	3	1	3	1	2	1	1	1	1	1	3	1	1	4	4	4	4	4	4	4	4	4	4	4	4	3	4	4	Um alla daga	Framhaldsskóli	Framhaldsskóli	4.65	3	High	13	10	39	20	0	0	1
40506	2003	70.9	1614	27.217	Overweight	kvk	Faðir	1	1	1	1	1	1	1	1	1	1	1	1	1	1	3	3	2	2	2	3	3	3	3	4	3	3	3	3	3	2-3x í viku	NA	Iðnskóli	NA	NA	NA	10	4	31	12	NA	0	0
40508	2003	63.5	1778	20.087	Normal	kk	NA	1	2	1	1	1	1	1	2	2	1	1	1	1	1	3	3	3	3	3	4	4	3	3	3	3	3	4	3	3	Um alla daga	Framhaldsskóli	NA	NA	NA	NA	12	5	33	15	0	NA	NA
40509	2003	47	1590	18.591	Normal	kvk	Foreldrar	1	1	1	1	1	1	2	1	1	1	1	1	1	1	4	3	2	3	3	4	3	4	3	3	3	3	3	4	4	Aldrei	Grunnskóli	Iðnskóli	3.7	3	High	11	4	34	15	0	0	1
40511	2003	57.5	1830	17.17	Underweight	kk	Foreldrar	1	1	1	1	1	1	1	1	1	1	1	1	1	1	3	3	3	3	3	4	4	3	4	4	4	4	3	3	3	2-3x í viku	Grunnskóli	Iðnskóli	4.09	3	High	10	4	36	15	0	0	1
40513	2003	61.8	1850	18.057	Underweight	kk	Foreldrar	1	1	1	1	1	1	1	1	1	1	1	1	1	1	3	3	3	3	3	3	2	3	3	2	3	3	3	3	3	Aldrei	NA	NA	NA	NA	NA	10	4	28	15	NA	NA	1
40514	2003	60.3	1736	20.009	Normal	kvk	Foreldrar	1	2	1	1	1	2	1	1	1	1	1	1	1	1	4	3	2	3	3	4	4	3	3	3	3	3	2	3	3	2-3x í viku	Háskóli	Háskóli	3.32	2	Medium	11	5	31	15	1	1	1
40515	2003	48.3	1599	18.891	Normal	kvk	Foreldrar	1	2	1	2	1	1	1	2	1	1	1	1	1	1	3	3	3	3	3	4	4	4	4	3	4	4	3	4	4	1x í viku	Grunnskóli	Grunnskóli	NA	NA	NA	11	6	38	15	0	0	1
40516	2003	80.4	1815	24.406	Normal	kk	Móðir	1	2	4	2	3	3	1	1	3	1	4	2	2	1	4	3	3	4	3	4	4	3	3	2	3	3	4	4	4	4-5x í viku	Háskóli	Háskóli	NA	NA	NA	21	9	34	17	1	1	0
40517	2003	56.2	1740	18.563	Normal	kk	Móðir	1	1	1	1	1	1	1	1	1	1	1	1	5	1	1	4	4	4	3	1	1	1	1	1	1	1	1	1	1	Um alla daga	NA	NA	NA	NA	NA	14	4	10	16	NA	NA	0
40518	2003	55	1713	18.743	Normal	kk	Móðir	1	2	1	2	3	2	1	1	3	2	2	1	1	1	4	3	4	3	4	4	3	3	4	3	3	3	3	3	4	Sjaldnar en 1x í viku	Grunnskóli	NA	NA	NA	NA	17	6	33	18	0	NA	0
40519	2003	57.2	1696	19.886	Normal	kvk	Foreldrar	1	1	1	1	1	2	1	2	1	1	1	2	1	1	4	4	4	4	4	4	4	4	4	4	4	4	3	3	3	4-5x í viku	Háskóli	Iðnskóli	NA	NA	NA	13	4	37	20	1	0	1
40521	2003	49.3	1552	20.467	Normal	kvk	Móðir	2	2	1	1	2	1	2	2	2	2	1	1	2	1	3	2	3	3	3	3	3	2	3	3	3	3	1	4	4	4-5x í viku	Grunnskóli	Grunnskóli	3.65	3	High	16	6	29	14	0	0	0
40522	2003	98.8	1885	27.806	Overweight	kk	NA	NA	NA	NA	NA	NA	NA	NA	NA	NA	NA	NA	NA	NA	NA	NA	NA	NA	NA	NA	NA	NA	NA	NA	NA	NA	NA	NA	NA	NA	NA	NA	NA	2.87	2	Medium	NA	NA	NA	NA	NA	NA	NA
40523	2003	69.4	1847	20.344	Normal	kk	Foreldrar	1	1	1	1	1	1	1	1	1	1	1	1	1	1	3	4	NA	3	3	4	3	3	NA	3	3	3	3	4	4	4-5x í viku	NA	NA	NA	NA	NA	10	4	NA	NA	NA	NA	1
40524	2003	62.9	1796	19.5	Normal	kk	Foreldrar	2	1	1	1	2	1	1	1	1	2	1	1	1	1	3	3	3	3	3	3	3	2	3	3	3	3	3	3	4	2-3x í viku	NA	NA	4.78	3	High	12	5	30	15	NA	NA	1
40601	2003	60.6	1665	21.86	Normal	kk	Móðir og maki	4	1	1	1	1	1	1	1	1	1	1	1	1	1	3	3	3	3	3	3	3	3	3	3	3	3	3	3	3	4-5x í viku	Háskóli	NA	NA	NA	NA	10	7	30	15	1	NA	0
40602	2003	67.6	1791	21.074	Normal	kk	NA	NA	NA	NA	NA	NA	NA	NA	NA	NA	NA	NA	NA	NA	NA	NA	NA	NA	NA	NA	NA	NA	NA	NA	NA	NA	NA	NA	NA	NA	NA	Framhaldsskóli	Framhaldsskóli	NA	NA	NA	NA	NA	NA	NA	0	0	NA
40603	2003	80.3	1777	25.43	Overweight	kk	Foreldrar	1	1	1	1	1	1	1	1	2	2	1	1	1	1	3	3	3	3	3	3	3	3	3	3	3	3	3	3	3	Um alla daga	Háskóli	Iðnskóli	3.95	3	High	12	4	30	15	1	0	1
40605	2003	59.3	1650	21.781	Normal	kvk	Foreldrar	1	2	2	3	3	3	2	3	5	3	2	1	1	1	3	3	2	3	2	3	3	4	4	3	3	3	3	3	3	Um alla daga	Háskóli	Háskóli	3.08	2	Medium	24	8	32	13	1	1	1
40607	2003	89	1771	28.376	Overweight	kk	Foreldrar	1	1	1	1	1	1	1	1	1	1	1	1	1	1	4	1	4	4	4	4	4	4	2	3	4	4	4	4	4	4-5x í viku	Háskóli	Iðnskóli	NA	NA	NA	10	4	37	17	1	0	1
40608	2003	62.7	1765	20.127	Normal	kk	Foreldrar	3	3	1	2	1	1	1	1	1	1	2	1	1	1	2	3	3	3	4	4	4	3	3	3	4	4	2	3	3	4-5x í viku	Grunnskóli	Iðnskóli	4.78	3	High	11	9	33	15	0	0	1
40615	2003	66	1665	23.808	Normal	kvk	Foreldrar	1	2	1	1	1	3	1	1	1	1	1	1	1	1	3	4	3	3	3	4	4	4	3	2	3	3	3	3	3	Sjaldnar en 1x í viku	Háskóli	Iðnskóli	3.05	2	Medium	12	5	32	16	1	0	1
40617	2003	81.3	1720	27.481	Overweight	kvk	Móðir og maki	1	1	1	1	2	3	1	2	1	1	1	1	1	1	2	1	1	2	3	4	4	4	3	NA	1	3	4	4	4	2-3x í viku	NA	NA	NA	NA	NA	14	4	NA	9	NA	NA	0
40622	2003	64.8	1665	23.375	Normal	kvk	Foreldrar	1	4	1	1	1	2	3	1	1	1	1	1	2	1	3	3	3	3	4	4	3	3	3	3	3	3	3	3	3	4-5x í viku	Framhaldsskóli	NA	3.3	2	Medium	14	7	31	16	0	NA	1
40623	2003	63	1701	21.774	Normal	kvk	Faðir og maki	1	1	1	1	2	1	1	1	1	1	1	1	1	1	3	4	3	3	4	4	4	4	4	4	3	3	4	4	4	Um alla daga	NA	NA	NA	NA	NA	11	4	38	17	NA	NA	0
40625	2003	73.7	1685	25.958	Overweight	kk	NA	1	1	1	1	1	1	1	1	1	1	1	1	1	1	3	2	3	3	3	4	2	3	3	2	3	3	3	3	3	4-5x í viku	NA	Framhaldsskóli	NA	NA	NA	10	4	29	14	NA	0	NA
45501	2003	59.6	1752	19.417	Normal	kk	Móðir	1	2	1	1	1	1	2	1	3	2	1	1	1	1	3	3	4	4	3	4	4	4	4	4	4	4	4	4	4	Um alla daga	Grunnskóli	NA	4.46	3	High	14	5	40	17	0	NA	0
45503	2003	47.1	1609	18.193	Underweight	kk	Foreldrar	1	1	1	2	1	2	1	1	1	1	1	1	1	1	3	3	4	3	4	4	4	3	3	3	3	3	3	4	4	Um alla daga	Háskóli	NA	NA	NA	NA	11	5	34	17	1	NA	1
45506	2003	58.6	1709	20.064	Normal	kk	Foreldrar	1	1	1	1	1	1	1	1	1	1	1	1	1	1	3	3	3	3	3	3	3	3	3	3	3	3	3	3	3	Um alla daga	Iðnskóli	Iðnskóli	4.54	3	High	10	4	30	15	0	0	1
45507	2003	62.9	1696	21.867	Normal	kk	Foreldrar	1	1	1	1	1	1	1	1	1	1	1	1	1	1	3	3	3	2	3	4	4	4	4	1	4	4	4	4	4	4-5x í viku	Grunnskóli	NA	3.98	3	High	10	4	37	14	0	NA	1
45510	2003	63.3	1742	20.86	Normal	kk	Móðir og maki	1	4	1	1	4	4	5	5	5	5	5	5	5	5	1	2	1	3	1	1	1	1	1	1	1	1	4	1	1	Aldrei	Framhaldsskóli	Grunnskóli	3.05	2	Medium	48	7	13	8	0	0	0
45511	2003	53.9	1692	18.827	Normal	kk	Foreldrar	1	1	1	1	2	2	1	1	1	1	1	1	1	1	3	4	3	3	3	4	4	4	4	1	4	4	3	3	4	4-5x í viku	NA	NA	NA	NA	NA	12	4	35	16	NA	NA	1
45514	2003	53.7	1580	21.511	Normal	kvk	Foreldrar	1	2	1	1	2	1	1	1	1	1	1	1	1	1	2	2	2	2	3	3	3	3	3	3	3	3	2	3	3	Um alla daga	Háskóli	Háskóli	NA	NA	NA	11	5	29	11	1	1	1
45515	2003	58.9	1671	21.094	Normal	kvk	Foreldrar	1	2	1	1	1	1	1	1	1	1	1	1	1	1	3	2	2	2	3	3	3	3	3	3	2	3	2	3	3	Um alla daga	NA	NA	3.63	3	High	10	5	28	12	NA	NA	1
45519	2003	51.8	1595	20.361	Normal	kvk	Foreldrar	1	1	1	4	1	1	1	1	1	1	1	1	1	1	2	3	3	3	4	4	4	3	3	3	3	3	3	3	3	4-5x í viku	Grunnskóli	Grunnskóli	NA	NA	NA	10	7	32	15	0	0	1
45520	2003	85.2	1805	26.151	Overweight	kk	Foreldrar	1	2	1	1	1	1	1	1	1	1	1	1	1	1	3	3	3	3	4	3	3	4	4	NA	NA	NA	NA	NA	NA	Um alla daga	Háskóli	Háskóli	3.33	2	Medium	10	5	NA	16	1	1	1
45522	2003	72.4	1826	21.714	Normal	kk	Foreldrar	1	2	1	1	NA	1	1	1	1	1	1	1	1	1	3	2	3	3	3	3	3	3	3	2	3	3	2	4	4	4-5x í viku	Framhaldsskóli	Grunnskóli	NA	NA	NA	NA	5	30	14	0	0	1
45601	2003	72	1693	25.12	Overweight	kvk	Móðir	1	3	2	1	1	3	2	2	1	1	1	1	1	1	4	3	4	3	4	4	4	4	4	3	4	4	4	4	4	Sjaldnar en 1x í viku	NA	NA	NA	NA	NA	14	7	39	18	NA	NA	0
45602	2003	83.8	1724	28.195	Overweight	kk	Foreldrar	1	1	1	1	1	1	3	1	1	1	1	3	1	1	3	3	2	2	3	4	4	4	4	3	4	4	1	4	4	Um alla daga	Framhaldsskóli	Iðnskóli	3	2	Medium	14	4	36	13	0	0	1
45603	2003	75.8	1834	22.536	Normal	kk	Foreldrar	1	1	1	1	1	1	1	1	3	1	2	3	1	1	4	4	4	4	4	4	4	NA	4	4	4	4	1	3	3	Um alla daga	NA	NA	3.86	3	High	15	4	NA	20	NA	NA	1
45604	2003	56.4	1733	18.779	Normal	kk	Foreldrar	1	1	1	3	2	1	1	1	1	1	1	1	1	1	3	3	3	3	3	4	4	4	3	3	4	4	4	4	4	Um alla daga	Háskóli	Iðnskóli	NA	NA	NA	11	6	38	15	1	0	1
45605	2003	51.6	1639	19.208	Normal	kvk	Móðir og maki	3	4	2	3	3	3	3	4	3	4	4	3	2	3	2	2	2	2	3	2	2	3	2	2	2	2	3	3	3	Um alla daga	NA	NA	NA	NA	NA	32	12	24	11	NA	NA	0
45609	2003	58	1602	22.6	Normal	kvk	Foreldrar	1	1	1	1	1	1	1	1	1	1	1	1	1	1	4	4	4	3	4	4	4	4	4	4	4	4	4	4	4	Um alla daga	Grunnskóli	Grunnskóli	NA	NA	NA	10	4	40	19	0	0	1
45611	2003	56.3	1713	19.186	Normal	kk	Foreldrar	1	1	1	1	1	1	1	1	1	1	1	1	1	1	2	3	4	4	4	2	3	3	3	3	2	3	3	4	4	Sjaldnar en 1x í viku	NA	Iðnskóli	4.08	3	High	10	4	30	17	NA	0	1
45613	2003	66.8	1823	20.1	Normal	kk	Foreldrar	1	3	1	1	1	1	1	1	1	1	1	1	1	1	4	4	3	3	3	4	4	4	4	4	4	4	3	4	4	Um alla daga	Grunnskóli	Grunnskóli	NA	NA	NA	10	6	39	17	0	0	1
45614	2003	52.9	1668	19.014	Normal	kvk	Foreldrar	1	1	1	1	1	1	1	1	1	1	1	1	1	1	3	3	2	3	3	3	3	2	3	3	3	3	3	3	3	Sjaldnar en 1x í viku	Framhaldsskóli	Iðnskóli	NA	NA	NA	10	4	29	14	0	0	1
45616	2003	53.4	1627	20.173	Normal	kvk	Foreldrar	2	3	4	3	2	4	1	1	4	1	1	1	2	1	2	2	3	3	2	2	2	NA	3	2	2	3	3	1	1	1x í viku	NA	NA	NA	NA	NA	18	12	NA	12	NA	NA	1
45619	2003	52.5	1640	19.52	Normal	kvk	Móðir	1	1	1	1	1	1	1	1	1	1	1	1	1	1	3	3	3	3	4	4	4	4	3	4	3	4	4	4	4	4-5x í viku	Háskóli	NA	3.31	2	Medium	10	4	38	16	1	NA	0
45620	2003	51.1	1660	18.544	Normal	kvk	Faðir	2	1	1	2	2	5	1	2	1	1	1	1	1	2	4	3	3	3	3	4	3	3	2	3	3	3	2	3	3	2-3x í viku	NA	NA	NA	NA	NA	17	6	29	16	NA	NA	0
45621	2003	69	1804	21.202	Normal	kk	Foreldrar	1	1	1	1	2	1	1	1	1	1	2	2	1	1	3	3	3	4	4	4	4	4	4	4	4	4	3	3	3	Um alla daga	Iðnskóli	Framhaldsskóli	NA	NA	NA	13	4	37	17	0	0	1
45622	2003	54.8	1691	19.164	Normal	kk	Foreldrar	1	1	1	1	1	1	1	1	1	1	NA	1	1	1	4	3	3	3	2	3	3	4	3	4	3	4	2	4	4	4-5x í viku	Framhaldsskóli	Grunnskóli	3.98	3	High	NA	4	34	15	0	0	1
45623	2003	68.1	1784	21.397	Normal	kk	Foreldrar	1	1	1	1	2	1	1	1	1	1	2	1	1	1	4	4	4	4	4	4	4	4	4	4	4	4	4	3	4	Um alla daga	NA	Háskóli	4.66	3	High	12	4	39	20	NA	1	1
50501	2003	52.7	1556	21.767	Normal	kvk	Foreldrar	1	1	1	3	2	1	2	1	2	1	1	1	1	1	4	4	4	4	4	4	4	4	4	4	4	4	4	4	4	Um alla daga	NA	NA	3.54	3	High	13	6	40	20	NA	NA	1
50502	2003	72	1811	21.953	Normal	kk	Foreldrar	4	1	1	1	1	3	1	1	2	2	1	3	1	1	4	2	4	4	4	3	4	3	3	2	4	4	4	4	4	Um alla daga	Grunnskóli	Grunnskóli	NA	NA	NA	16	7	35	18	0	0	1
50503	2003	76.4	1750	24.947	Normal	kk	Móðir	1	1	1	1	1	1	1	1	1	1	1	1	1	1	4	4	2	1	1	4	4	1	4	1	4	4	3	4	4	4-5x í viku	Framhaldsskóli	NA	3.53	3	High	10	4	33	12	0	NA	0
50504	2003	87.4	1879	24.755	Normal	kk	Foreldrar	2	2	4	2	2	2	2	2	2	3	1	2	3	3	4	1	2	3	3	2	2	3	3	3	3	2	2	2	2	2-3x í viku	Framhaldsskóli	Framhaldsskóli	2.67	2	Medium	22	10	24	13	0	0	1
50505	2003	67.2	1704	23.144	Normal	kk	Foreldrar	1	1	1	1	2	1	1	1	3	1	1	1	3	1	3	3	4	4	4	4	4	2	4	3	3	4	4	3	4	4-5x í viku	Grunnskóli	Iðnskóli	3.79	3	High	15	4	35	18	0	0	1
50509	2003	59.9	1760	19.338	Normal	kk	Foreldrar	2	3	1	1	2	1	1	1	1	1	1	4	1	1	3	3	3	3	4	4	4	1	4	1	4	4	1	4	4	Um alla daga	Grunnskóli	Iðnskóli	3.98	3	High	14	7	31	16	0	0	1
50510	2003	64.3	1708	22.041	Normal	kvk	Foreldrar	3	1	3	3	2	3	1	1	3	1	1	1	3	1	3	2	2	2	3	3	3	1	4	2	2	2	3	2	2	4-5x í viku	Grunnskóli	Iðnskóli	2.75	2	Medium	17	10	24	12	0	0	1
50511	2003	46.7	1645	17.258	Underweight	kk	Foreldrar	1	1	1	1	1	1	1	1	1	1	1	1	1	1	3	2	3	3	3	4	3	4	3	4	3	3	3	3	3	4-5x í viku	NA	NA	4.34	3	High	10	4	33	14	NA	NA	1
50512	2003	62.5	1716	21.225	Normal	kvk	Foreldrar	1	2	1	1	2	2	3	2	1	2	2	1	1	1	3	3	3	3	3	4	3	3	3	3	3	3	3	3	3	1x í viku	Háskóli	Grunnskóli	2.78	2	Medium	17	5	31	15	1	0	1
50514	2003	70.4	1766	22.573	Normal	kk	Foreldrar	1	1	1	1	1	2	1	1	1	1	2	1	1	1	3	4	3	4	3	4	4	4	4	3	4	4	2	4	4	4-5x í viku	Háskóli	Háskóli	3.56	3	High	12	4	37	17	1	1	1
50515	2003	57.3	1674	20.448	Normal	kk	Móðir	1	3	1	2	3	1	4	1	1	3	2	1	1	1	3	4	3	3	4	4	3	4	4	4	3	3	4	4	4	4-5x í viku	NA	NA	4.02	3	High	18	7	37	17	NA	NA	0
50516	2003	49.7	1676	17.693	Underweight	kk	Móðir og maki	2	3	2	3	3	1	2	1	1	2	1	1	1	3	3	2	3	2	2	1	2	4	2	1	3	3	1	1	1	4-5x í viku	Grunnskóli	Framhaldsskóli	NA	NA	NA	16	10	19	12	0	0	0
50517	2003	70.4	1716	23.908	Normal	kk	Foreldrar	3	1	1	1	2	1	1	2	3	2	2	2	2	3	2	2	1	1	1	3	3	2	3	1	2	3	3	3	3	4-5x í viku	Háskóli	Iðnskóli	4.38	3	High	20	6	26	7	1	0	1
50518	2003	64.7	1832	19.278	Normal	kk	NA	NA	NA	NA	NA	NA	NA	NA	NA	NA	NA	NA	NA	NA	NA	NA	NA	NA	NA	NA	NA	NA	NA	NA	NA	NA	NA	NA	NA	NA	NA	Framhaldsskóli	Háskóli	4.13	3	High	NA	NA	NA	NA	0	1	NA
50519	2003	60.7	1785	19.051	Normal	kk	Foreldrar	1	1	1	1	5	3	2	1	5	3	5	1	3	5	3	2	2	4	3	4	4	4	2	4	2	3	1	1	1	4-5x í viku	Grunnskóli	Iðnskóli	4.15	3	High	33	4	26	14	0	0	1
55503	2003	50.3	1642	18.656	Normal	kvk	Foreldrar	4	4	5	3	4	1	5	5	5	5	4	4	5	5	2	1	1	2	1	1	3	1	2	1	1	1	2	1	1	Sjaldnar en 1x í viku	NA	NA	2.96	2	Medium	43	16	14	7	NA	NA	1
55505	2003	57.2	1602	22.288	Normal	kvk	Faðir	1	4	1	4	4	4	2	2	4	3	5	1	3	1	3	3	3	3	3	3	3	3	3	2	3	3	3	3	2	Um alla daga	NA	NA	2.53	1	Low	29	10	28	15	NA	NA	0
55506	2003	60.6	1594	23.85	Normal	kvk	NA	NA	NA	NA	NA	NA	NA	NA	NA	NA	NA	NA	NA	NA	NA	NA	NA	NA	NA	NA	NA	NA	NA	NA	NA	NA	NA	NA	NA	NA	NA	Grunnskóli	Grunnskóli	3.64	3	High	NA	NA	NA	NA	0	0	NA
55507	2003	82.9	1723	27.924	Overweight	kk	Foreldrar	1	1	1	1	1	1	1	1	1	1	1	1	1	1	3	4	NA	NA	4	4	3	3	4	3	4	4	3	3	4	2-3x í viku	NA	NA	NA	NA	NA	10	4	35	NA	NA	NA	1
55508	2003	49.4	1571	20.016	Normal	kvk	Foreldrar	1	1	1	2	1	1	1	1	1	1	1	1	1	1	4	4	4	4	4	4	4	4	4	4	4	4	4	4	4	Um alla daga	Grunnskóli	Grunnskóli	3.27	2	Medium	10	5	40	20	0	0	1
55510	2003	59.9	1698	20.775	Normal	kk	Foreldrar	1	1	1	1	3	4	3	1	1	1	1	1	1	1	2	2	2	3	3	3	2	1	2	2	3	3	2	2	3	2-3x í viku	Framhaldsskóli	Grunnskóli	3.92	3	High	17	4	23	12	0	0	1
55512	2003	86.6	1733	28.835	Overweight	kvk	Foreldrar	1	3	4	4	NA	4	1	1	2	1	1	2	3	1	2	2	2	3	1	2	2	3	2	3	3	1	2	2	2	2-3x í viku	Grunnskóli	Grunnskóli	NA	NA	NA	NA	12	22	10	0	0	1
55513	2003	52.3	1596	20.532	Normal	kvk	Foreldrar	1	1	4	1	2	1	2	3	1	2	2	2	1	3	4	1	1	3	1	1	2	1	1	3	1	1	1	1	1	4-5x í viku	Háskóli	Háskóli	2.49	1	Low	19	7	13	10	1	1	1
60501	2003	62.5	1761	20.154	Normal	kk	Móðir	2	1	1	2	1	1	1	1	1	1	1	1	1	1	4	4	4	4	4	4	4	4	4	3	4	4	3	4	1	4-5x í viku	Grunnskóli	NA	4	3	High	10	6	35	20	0	NA	0
60502	2003	94.3	1731	31.472	Obese	kvk	Foreldrar	1	3	2	2	3	3	4	1	2	3	2	2	1	1	3	1	1	4	4	2	2	2	3	3	3	2	1	3	3	4-5x í viku	Grunnskóli	NA	NA	NA	NA	22	8	24	13	0	NA	1
60504	2003	67.4	1885	18.969	Normal	kk	Foreldrar	1	2	1	1	1	2	1	1	2	1	1	1	1	1	4	4	3	4	4	4	4	4	4	4	4	4	1	4	4	Um alla daga	NA	Iðnskóli	NA	NA	NA	12	5	37	19	NA	0	1
60505	2003	56.9	1620	21.681	Normal	kk	Faðir	1	1	1	1	2	2	1	1	1	1	1	1	1	1	4	4	4	4	3	4	4	4	4	4	4	4	4	4	4	4-5x í viku	Grunnskóli	Grunnskóli	NA	NA	NA	12	4	40	19	0	0	0
60506	2003	65.8	1771	20.979	Normal	kvk	Móðir	1	1	1	2	2	2	2	3	1	1	2	2	1	1	3	4	3	3	4	4	4	4	4	4	4	3	3	3	3	4-5x í viku	NA	Iðnskóli	NA	NA	NA	17	5	36	17	NA	0	0
60507	2003	49.6	1641	18.419	Underweight	kvk	NA	NA	NA	NA	NA	NA	NA	NA	NA	NA	NA	NA	NA	NA	NA	NA	NA	NA	NA	NA	NA	NA	NA	NA	NA	NA	NA	NA	NA	NA	NA	NA	NA	NA	NA	NA	NA	NA	NA	NA	NA	NA	NA
60508	2003	78.9	1844	23.204	Normal	kk	NA	NA	NA	NA	NA	NA	NA	NA	NA	NA	NA	NA	NA	NA	NA	NA	NA	NA	NA	NA	NA	NA	NA	NA	NA	NA	NA	NA	NA	NA	NA	NA	NA	3.59	3	High	NA	NA	NA	NA	NA	NA	NA
60509	2003	53.5	1595	21.03	Normal	kvk	Foreldrar	3	2	3	2	2	2	1	4	4	2	3	3	3	4	3	2	2	4	3	3	3	2	3	2	3	4	2	4	4	Sjaldnar en 1x í viku	Iðnskóli	Iðnskóli	NA	NA	NA	28	10	30	14	0	0	1
60510	2003	46.2	1658	16.806	Underweight	kvk	Foreldrar	1	1	1	1	1	1	1	1	1	1	1	1	1	1	3	3	4	3	3	4	3	3	3	3	4	4	3	4	3	1x í viku	NA	NA	3.82	3	High	10	4	34	16	NA	NA	1
60511	2003	50.9	1646	18.787	Normal	kvk	Foreldrar	1	2	1	2	1	2	1	1	1	1	1	1	1	1	4	4	4	4	3	4	3	4	3	4	4	4	4	4	4	Um alla daga	Grunnskóli	Iðnskóli	3.55	3	High	11	6	38	19	0	0	1
60512	2003	64.6	1576	26.009	Overweight	kvk	Foreldrar	1	2	1	1	2	2	1	1	1	1	1	1	1	1	3	3	2	3	3	3	3	3	3	3	3	3	3	3	3	2-3x í viku	Framhaldsskóli	Iðnskóli	NA	NA	NA	12	5	30	14	0	0	1
60513	2003	65.8	1725	22.113	Normal	kk	Faðir	1	1	1	1	1	2	1	1	2	1	1	1	1	1	3	3	3	3	3	4	4	4	3	4	3	4	2	4	4	Um alla daga	Háskóli	Iðnskóli	NA	NA	NA	12	4	36	15	1	0	0
60514	2003	56	1614	21.497	Normal	kvk	Foreldrar	1	3	1	2	1	2	3	2	1	1	1	1	1	1	4	4	2	4	4	4	4	4	4	4	4	4	3	4	4	4-5x í viku	Grunnskóli	NA	NA	NA	NA	14	7	39	18	0	NA	1
60515	2003	57.3	1736	19.013	Normal	kk	Faðir	1	2	1	2	1	1	1	1	2	1	1	1	1	1	4	3	4	4	4	4	4	4	4	4	4	4	4	4	3	4-5x í viku	Grunnskóli	Grunnskóli	4.51	3	High	11	6	39	19	0	0	0
60516	2003	65.9	1830	19.678	Normal	kk	NA	NA	NA	NA	NA	NA	NA	NA	NA	NA	NA	NA	NA	NA	NA	NA	NA	NA	NA	NA	NA	NA	NA	NA	NA	NA	NA	NA	NA	NA	NA	Grunnskóli	NA	NA	NA	NA	NA	NA	NA	NA	0	NA	NA
60517	2003	58.3	1602	22.717	Normal	kvk	Foreldrar	1	1	1	1	1	4	1	1	3	1	1	1	1	1	3	3	3	3	3	4	4	3	4	3	4	3	3	3	3	Sjaldnar en 1x í viku	Háskóli	Grunnskóli	2.39	1	Low	15	4	34	15	1	0	1
60519	2003	69	1699	23.904	Normal	kvk	Foreldrar	1	3	3	2	2	3	2	1	1	1	2	2	1	1	3	3	3	3	3	4	4	3	3	3	3	4	3	3	4	4-5x í viku	Grunnskóli	Iðnskóli	2.93	2	Medium	16	9	34	15	0	0	1
60601	2003	53.7	1616	20.563	Normal	kvk	NA	NA	NA	NA	NA	NA	NA	NA	NA	NA	NA	NA	NA	NA	NA	NA	NA	NA	NA	NA	NA	NA	NA	NA	NA	NA	NA	NA	NA	NA	NA	NA	NA	3.04	2	Medium	NA	NA	NA	NA	NA	NA	NA
60602	2003	60	1756	19.458	Normal	kk	Foreldrar	1	1	1	5	3	2	2	2	3	3	1	1	1	3	4	2	4	4	4	4	3	3	2	2	3	3	4	4	4	Sjaldnar en 1x í viku	Grunnskóli	Framhaldsskóli	3.41	3	High	21	8	32	18	0	0	1
60603	2003	44.1	1559	18.145	Underweight	kk	NA	NA	NA	NA	NA	NA	NA	NA	NA	NA	NA	NA	NA	NA	NA	NA	NA	NA	NA	NA	NA	NA	NA	NA	NA	NA	NA	NA	NA	NA	NA	NA	NA	4.24	3	High	NA	NA	NA	NA	NA	NA	NA
60604	2003	50.3	1625	19.049	Normal	kvk	Foreldrar	2	2	2	1	1	4	1	1	1	1	1	3	1	1	3	3	3	3	3	4	3	3	2	3	3	3	3	3	3	2-3x í viku	NA	Iðnskóli	NA	NA	NA	15	7	30	15	NA	0	1
60605	2003	79.7	1926	21.486	Normal	kk	Faðir	1	1	1	1	2	1	1	1	1	1	1	1	1	1	3	3	3	3	3	4	4	2	4	3	3	3	2	3	4	2-3x í viku	NA	Iðnskóli	3.36	3	High	11	4	32	15	NA	0	0
60606	2003	78.6	1760	25.374	Overweight	kk	Foreldrar	1	2	1	1	3	3	2	1	1	1	1	1	2	2	2	2	2	3	3	3	3	3	3	3	3	2	3	3	3	Um alla daga	Háskóli	Framhaldsskóli	NA	NA	NA	17	5	29	12	1	0	1
60607	2003	68.6	1770	21.897	Normal	kvk	Foreldrar	1	1	1	1	3	4	2	2	1	1	1	4	1	1	4	3	3	3	3	4	4	4	4	4	4	4	3	4	4	2-3x í viku	Iðnskóli	Grunnskóli	NA	NA	NA	20	4	39	16	0	0	1
60608	2003	53.7	1703	18.516	Normal	kk	Foreldrar	1	2	1	2	1	1	1	1	1	1	1	1	1	1	3	3	4	3	4	4	4	4	4	4	3	4	4	4	4	4-5x í viku	NA	NA	NA	NA	NA	10	6	39	17	NA	NA	1
60609	2003	63	1658	22.918	Normal	kvk	Foreldrar	2	2	2	3	4	1	1	1	2	1	2	1	1	1	4	4	2	1	4	2	3	3	3	4	3	3	2	3	2	2-3x í viku	Framhaldsskóli	Iðnskóli	2.76	2	Medium	15	9	28	15	0	0	1
60610	2003	61.7	1810	18.833	Normal	kk	Foreldrar	1	1	1	1	4	2	1	1	3	1	3	1	1	1	3	2	2	2	3	3	3	3	3	2	3	3	3	4	4	4-5x í viku	Framhaldsskóli	Iðnskóli	3.56	3	High	18	4	31	12	0	0	1
60612	2003	66.6	1629	25.098	Overweight	kvk	Foreldrar	1	2	2	2	2	2	1	3	2	2	2	1	2	1	3	2	2	3	2	3	2	2	3	2	3	2	2	2	2	1x í viku	Framhaldsskóli	Iðnskóli	2.42	1	Low	18	7	23	12	0	0	1
60613	2003	60.7	1684	21.404	Normal	kvk	Foreldrar	1	3	3	2	2	3	1	1	2	2	2	2	2	1	3	3	2	3	2	3	3	3	3	3	NA	3	2	3	3	Sjaldnar en 1x í viku	Framhaldsskóli	Háskóli	NA	NA	NA	18	9	NA	13	0	1	1
60615	2003	48	1551	19.953	Normal	kvk	Móðir	2	1	1	1	3	5	2	2	5	2	2	4	1	1	2	2	3	3	3	4	4	3	4	3	3	3	4	4	4	Sjaldnar en 1x í viku	Framhaldsskóli	NA	NA	NA	NA	27	5	36	13	0	NA	0
60619	2003	66.8	1606	25.899	Overweight	kvk	Foreldrar	2	2	1	3	3	1	2	2	2	2	3	2	1	1	3	2	2	3	2	4	3	3	3	3	3	3	3	3	3	2-3x í viku	Framhaldsskóli	Iðnskóli	2.6	1	Low	19	8	31	12	0	0	1
60621	2003	45.4	1650	16.676	Underweight	kvk	Foreldrar	4	2	4	2	5	5	2	2	4	2	3	4	1	1	3	1	1	2	3	3	3	3	3	3	3	3	3	4	3	4-5x í viku	Framhaldsskóli	Framhaldsskóli	NA	NA	NA	29	12	31	10	0	0	1
65501	2003	58.7	1652	21.509	Normal	kvk	NA	2	2	1	2	3	2	3	3	1	3	1	1	2	2	2	2	1	1	3	3	3	3	3	3	2	2	2	1	1	4-5x í viku	NA	NA	3.2	2	Medium	21	7	23	9	NA	NA	NA
65503	2003	53.8	1593	21.201	Normal	kvk	Foreldrar	1	3	1	3	3	3	1	1	1	1	3	1	1	1	3	3	2	3	3	3	3	3	2	2	2	2	3	3	3	4-5x í viku	Framhaldsskóli	Framhaldsskóli	2.99	2	Medium	16	8	26	14	0	0	1
65504	2003	65.8	1726	22.087	Normal	kk	Foreldrar	1	1	1	1	1	1	1	1	2	1	1	1	1	1	3	4	3	3	4	3	3	4	3	4	3	4	4	4	4	2-3x í viku	Háskóli	NA	3.32	2	Medium	11	4	36	17	1	NA	1
65505	2003	59.3	1648	21.834	Normal	kvk	Móðir	1	3	4	3	2	4	1	2	2	1	1	2	1	1	3	3	2	3	3	4	3	2	3	3	3	3	2	3	3	Um alla daga	Grunnskóli	Háskóli	2.5	1	Low	17	11	29	14	0	1	0
65507	2003	61.5	1569	24.982	Normal	kvk	Foreldrar	4	4	1	2	1	2	2	1	3	1	1	1	1	1	1	1	1	3	2	3	2	2	2	2	2	2	2	3	4	4-5x í viku	Grunnskóli	NA	2.63	1	Low	14	11	24	8	0	NA	1
70501	2003	56.1	1715	19.074	Normal	kvk	Foreldrar	2	3	2	4	4	4	3	2	2	3	2	4	3	1	2	2	2	2	3	3	2	2	4	2	2	2	1	2	2	4-5x í viku	NA	NA	3.8	3	High	28	11	22	11	NA	NA	1
70502	2003	54.8	1616	20.984	Normal	kvk	Faðir og maki	1	2	1	2	2	3	1	1	1	1	1	1	1	1	3	3	3	3	3	3	3	4	3	4	3	3	3	4	4	Um alla daga	Háskóli	Háskóli	3.41	3	High	13	6	34	15	1	1	0
70503	2003	43.4	1585	17.276	Underweight	kk	Foreldrar	1	1	1	2	2	1	1	1	1	1	2	1	1	1	3	4	3	2	2	3	3	3	3	3	3	3	3	3	3	2-3x í viku	Grunnskóli	Háskóli	4.38	3	High	12	5	30	14	0	1	1
70504	2003	61.1	1770	19.503	Normal	kk	Foreldrar	1	1	1	3	1	2	1	3	3	1	2	4	1	1	1	1	1	3	4	4	4	2	2	4	4	4	2	3	2	4-5x í viku	Háskóli	Iðnskóli	4.16	3	High	19	6	31	10	1	0	1
70505	2003	76.8	1774	24.404	Normal	kk	NA	NA	NA	NA	NA	NA	NA	NA	NA	NA	NA	NA	NA	NA	NA	NA	NA	NA	NA	NA	NA	NA	NA	NA	NA	NA	NA	NA	NA	NA	NA	NA	NA	NA	NA	NA	NA	NA	NA	NA	NA	NA	NA
75501	2003	84.6	1761	27.28	Overweight	kvk	Faðir	1	2	1	1	1	1	2	2	1	2	1	1	1	1	3	3	2	3	3	4	4	4	4	1	3	3	3	4	4	1x í viku	NA	NA	2.84	2	Medium	13	5	34	14	NA	NA	0
75502	2003	93.9	1782	29.57	Overweight	kk	Foreldrar	1	1	1	1	1	1	1	1	1	1	1	1	1	1	4	3	3	3	4	4	4	3	3	3	3	4	3	3	4	2-3x í viku	Grunnskóli	Grunnskóli	3.55	3	High	10	4	34	17	0	0	1
75503	2003	54.4	1632	20.425	Normal	kvk	Móðir og maki	1	2	NA	NA	4	2	4	3	1	2	2	2	2	1	3	2	3	2	3	4	3	3	3	3	3	3	3	3	3	4-5x í viku	Grunnskóli	Háskóli	3.32	2	Medium	23	NA	31	13	0	1	0
75504	2003	83.3	1787	26.085	Overweight	kk	Foreldrar	1	3	1	1	1	1	2	1	1	1	1	1	1	1	3	2	2	3	3	3	3	3	4	3	3	3	3	4	4	4-5x í viku	Háskóli	Iðnskóli	3.3	2	Medium	11	6	33	13	1	0	1
75505	2003	62.9	1754	20.445	Normal	kk	Foreldrar	3	2	1	3	1	1	2	1	3	2	1	1	1	1	3	4	4	4	4	4	4	4	4	4	4	4	4	4	4	Um alla daga	Grunnskóli	Iðnskóli	4.77	3	High	14	9	40	19	0	0	1
75506	2003	82	1776	25.997	Overweight	kk	NA	NA	NA	NA	NA	NA	NA	NA	NA	NA	NA	NA	NA	NA	NA	NA	NA	NA	NA	NA	NA	NA	NA	NA	NA	NA	NA	NA	NA	NA	NA	Grunnskóli	Grunnskóli	3.88	3	High	NA	NA	NA	NA	0	0	NA
75507	2003	72.7	1683	25.666	Overweight	kvk	Foreldrar	3	2	1	2	3	3	2	2	3	3	1	1	2	1	3	3	3	4	3	4	4	3	3	3	3	3	3	3	3	Um alla daga	Háskóli	Framhaldsskóli	2.49	1	Low	21	8	32	16	1	0	1
80501	2003	58.6	1768	18.747	Normal	kk	Foreldrar	1	2	1	1	1	1	1	1	1	1	1	2	1	1	2	3	2	2	2	3	3	3	2	3	3	3	3	3	3	Sjaldnar en 1x í viku	NA	NA	NA	NA	NA	11	5	29	11	NA	NA	1
80502	2003	81.5	1786	25.55	Overweight	kk	Foreldrar	1	1	1	1	1	3	1	1	1	1	1	3	1	1	3	3	1	3	4	4	4	3	4	4	4	4	1	4	4	Um alla daga	Framhaldsskóli	Iðnskóli	NA	NA	NA	14	4	36	14	0	0	1
80504	2003	63.5	1647	23.409	Normal	kvk	Foreldrar	1	2	1	3	1	1	1	1	1	1	1	1	1	1	3	3	2	3	3	3	3	3	3	3	3	3	2	3	4	2-3x í viku	Framhaldsskóli	Grunnskóli	NA	NA	NA	10	7	30	14	0	0	1
80505	2003	60.8	1651	22.305	Normal	kvk	Foreldrar	1	3	3	3	4	4	1	3	4	4	3	3	3	1	2	1	1	1	2	3	4	2	4	3	3	2	1	2	2	2-3x í viku	Grunnskóli	Grunnskóli	3.07	2	Medium	30	10	26	7	0	0	1
80506	2003	55.8	1607	21.607	Normal	kvk	Foreldrar	2	2	1	2	2	2	3	2	3	2	1	1	1	1	3	3	3	4	4	4	3	3	3	3	3	3	2	1	1	4-5x í viku	Háskóli	Háskóli	3.59	3	High	18	7	26	17	1	1	1
80508	2003	42.9	1575	17.294	Underweight	kvk	Foreldrar	1	2	2	1	3	2	2	1	1	2	2	2	1	1	2	2	2	3	2	4	4	2	3	3	3	3	2	3	3	2-3x í viku	Grunnskóli	Framhaldsskóli	3.06	2	Medium	17	6	30	11	0	0	1
80509	2003	52.2	1708	17.893	Underweight	kvk	Foreldrar	1	2	1	2	2	2	1	1	1	1	1	1	1	1	3	3	3	4	3	4	3	2	3	2	4	4	2	3	3	2-3x í viku	NA	Háskóli	3.39	3	High	12	6	30	16	NA	1	1
80510	2003	64.5	1710	22.058	Normal	kvk	Móðir og maki	4	5	4	2	5	5	5	5	1	2	1	5	1	1	4	3	5	3	2	4	3	4	3	3	3	3	1	4	4	2-3x í viku	NA	NA	NA	NA	NA	31	15	32	17	NA	NA	0
80511	2003	71.6	1846	21.011	Normal	kk	Foreldrar	3	4	1	2	3	1	3	1	5	2	2	2	3	1	3	3	3	3	3	3	3	3	3	3	3	3	3	3	3	4-5x í viku	Iðnskóli	Grunnskóli	3.5	3	High	23	10	30	15	0	0	1
80512	2003	61.8	1703	21.309	Normal	kvk	Foreldrar	2	3	1	1	4	2	4	1	3	3	3	2	4	3	2	2	2	3	3	2	2	2	2	2	NA	2	2	2	2	2-3x í viku	Háskóli	NA	2.92	2	Medium	29	7	NA	12	1	NA	1
80513	2003	50.2	1613	19.295	Normal	kvk	Foreldrar	1	3	1	1	1	4	3	1	2	1	1	1	1	1	3	3	3	3	3	4	4	4	4	4	4	4	4	4	4	2-3x í viku	Grunnskóli	NA	3.26	2	Medium	16	6	40	15	0	NA	1
80514	2003	49.8	1505	21.987	Normal	kvk	Foreldrar	1	1	1	2	2	5	1	1	1	1	3	2	1	1	4	4	4	3	3	4	4	4	4	4	4	4	4	4	4	4-5x í viku	Grunnskóli	Iðnskóli	NA	NA	NA	18	5	40	18	0	0	1
80515	2003	61.4	1592	24.226	Normal	kvk	Foreldrar	1	1	1	1	1	1	1	1	2	1	1	1	1	1	3	2	3	3	3	4	4	4	4	4	3	3	4	4	4	Um alla daga	Háskóli	Grunnskóli	3.37	3	High	11	4	38	14	1	0	1
80516	2003	63.3	1780	19.979	Normal	kk	Foreldrar	NA	NA	1	3	3	2	1	1	3	1	1	1	1	1	3	3	3	3	3	4	4	3	3	3	3	3	3	3	3	Um alla daga	Háskóli	Framhaldsskóli	4.22	3	High	15	NA	32	15	1	0	1
80517	2003	60	1767	19.217	Normal	kk	Foreldrar	1	1	1	1	2	1	1	1	1	1	2	1	2	2	4	4	4	4	4	4	4	3	3	3	4	4	2	3	4	Um alla daga	NA	Framhaldsskóli	4.38	3	High	14	4	34	20	NA	0	1
80601	2003	61.7	1813	18.771	Normal	kk	Móðir	1	2	1	2	5	3	2	1	3	3	3	2	2	1	3	2	3	3	2	3	3	2	3	3	3	3	3	2	2	2-3x í viku	Grunnskóli	NA	4.06	3	High	25	6	27	13	0	NA	0
80603	2003	68.2	1745	22.397	Normal	kvk	Foreldrar	1	3	1	1	2	2	1	3	1	3	1	1	1	1	3	3	2	2	4	4	4	3	2	3	3	3	3	3	3	4-5x í viku	Háskóli	Háskóli	3.02	2	Medium	16	6	31	14	1	1	1
80605	2003	69.7	1736	23.128	Normal	kvk	Foreldrar	1	1	1	1	1	1	1	1	3	1	1	1	1	1	4	4	4	4	4	4	4	4	4	4	4	4	1	4	4	2-3x í viku	Grunnskóli	Grunnskóli	NA	NA	NA	12	4	37	20	0	0	1
80606	2003	91.9	1871	26.252	Overweight	kk	Móðir	1	2	1	4	2	2	2	1	3	2	2	2	2	2	3	4	2	3	3	4	4	3	3	3	3	3	3	3	3	Um alla daga	Háskóli	NA	2.96	2	Medium	20	8	32	15	1	NA	0
80607	2003	62.5	1565	25.518	Overweight	kvk	Foreldrar	1	1	1	2	2	1	1	1	1	1	1	2	1	1	3	4	3	3	3	4	4	4	4	3	4	4	3	4	4	Um alla daga	Grunnskóli	NA	3.01	2	Medium	12	5	38	16	0	NA	1
80610	2003	64.8	1742	21.354	Normal	kk	Foreldrar	1	2	1	2	1	1	1	1	1	1	1	1	1	1	4	4	4	4	4	4	4	4	3	4	4	4	4	4	4	Um alla daga	NA	NA	NA	NA	NA	10	6	39	20	NA	NA	1
80611	2003	64.6	1678	22.943	Normal	kvk	Foreldrar	2	3	1	1	1	1	2	1	1	1	1	1	1	1	2	3	3	4	4	4	4	4	4	3	3	3	1	4	4	4-5x í viku	Háskóli	Háskóli	3.31	2	Medium	11	7	34	16	1	1	1
80613	2003	47.9	1548	19.989	Normal	kvk	Foreldrar	1	3	3	3	1	1	1	1	1	1	1	2	1	1	3	3	3	2	3	3	3	3	2	2	2	3	2	3	3	2-3x í viku	Grunnskóli	Framhaldsskóli	NA	NA	NA	11	10	26	14	0	0	1
80614	2003	49.3	1663	17.826	Underweight	kvk	Foreldrar	1	1	1	1	2	1	1	1	2	1	1	1	1	1	3	3	3	3	3	4	3	4	3	3	3	4	2	4	4	4-5x í viku	Grunnskóli	Grunnskóli	NA	NA	NA	12	4	34	15	0	0	1
80615	2003	60.2	1720	20.349	Normal	kvk	NA	NA	NA	NA	NA	NA	NA	NA	NA	NA	NA	NA	NA	NA	NA	NA	NA	NA	NA	NA	NA	NA	NA	NA	NA	NA	NA	NA	NA	NA	NA	Grunnskóli	NA	2.45	1	Low	NA	NA	NA	NA	0	NA	NA
85501	2003	89	1878	25.235	Overweight	kk	Foreldrar	2	2	2	4	3	1	2	1	4	1	1	2	1	1	3	3	3	4	4	4	3	3	3	3	3	3	3	3	4	2-3x í viku	Framhaldsskóli	Iðnskóli	2.81	2	Medium	17	10	32	17	0	0	1
85503	2003	49	1586	19.48	Normal	kvk	Móðir og maki	1	2	1	3	1	1	5	1	1	1	1	1	1	1	4	4	4	3	4	4	4	4	1	4	4	4	3	1	1	Um alla daga	Framhaldsskóli	Iðnskóli	3.31	2	Medium	14	7	30	19	0	0	0
85504	2003	74.2	1870	21.219	Normal	kk	Foreldrar	1	4	1	2	5	4	2	1	5	1	4	2	1	1	4	4	3	4	4	4	4	4	4	3	4	3	4	4	4	Um alla daga	Háskóli	Iðnskóli	3.89	3	High	26	8	38	19	1	0	1
85505	2003	78	1751	25.44	Overweight	kk	Móðir	1	1	1	1	1	1	1	1	1	1	1	1	1	1	3	2	2	2	3	4	2	2	2	2	2	2	3	3	2	Aldrei	Grunnskóli	NA	2.88	2	Medium	10	4	24	12	0	NA	0
85506	2003	48.7	1600	19.023	Normal	kvk	Foreldrar	1	2	1	1	2	1	1	1	1	1	2	1	1	1	4	4	4	4	3	1	3	4	3	3	3	4	1	4	4	2-3x í viku	NA	Iðnskóli	3.43	3	High	12	5	30	19	NA	0	1
85507	2003	62.5	1788	19.55	Normal	kk	Móðir	1	1	1	1	2	1	2	1	2	1	2	1	1	1	3	3	3	2	3	3	3	3	3	3	3	3	3	2	2	Sjaldnar en 1x í viku	NA	NA	4.56	3	High	14	4	28	14	NA	NA	0
90501	2003	59.5	1710	20.348	Normal	kvk	Foreldrar	3	3	2	2	3	2	2	2	1	2	2	2	1	1	3	3	3	3	3	4	4	3	3	3	3	3	3	3	3	2-3x í viku	NA	NA	NA	NA	NA	18	10	32	15	NA	NA	1
90502	2003	53.6	1637	20.002	Normal	kvk	Faðir	2	2	2	2	2	4	2	3	3	3	2	2	2	2	3	3	2	3	3	3	3	3	2	3	3	3	2	2	2	4-5x í viku	NA	NA	NA	NA	NA	25	8	26	14	NA	NA	0
90503	2003	55.1	1661	19.972	Normal	kvk	Móðir	1	1	1	2	2	2	1	1	4	1	1	1	1	1	4	3	3	3	3	4	3	4	2	4	3	4	1	3	4	4-5x í viku	Háskóli	NA	2.92	2	Medium	15	5	32	16	1	NA	0
90505	2003	75.4	1870	21.562	Normal	kk	Foreldrar	1	1	1	1	1	1	1	1	1	1	1	1	1	1	NA	2	2	3	3	3	3	3	2	3	3	3	3	3	3	4-5x í viku	Framhaldsskóli	Iðnskóli	NA	NA	NA	10	4	29	NA	0	0	1
90506	2003	56.6	1780	17.864	Underweight	kk	Móðir og maki	1	1	1	1	1	1	1	1	1	1	1	1	1	1	3	3	3	3	2	3	2	3	3	3	3	3	4	4	4	2-3x í viku	NA	NA	NA	NA	NA	10	4	32	14	NA	NA	0
90507	2003	62.5	1824	18.786	Normal	kk	Móðir	3	1	1	1	1	1	1	1	3	1	1	2	1	1	4	4	4	4	4	4	4	4	4	4	4	4	4	4	4	Um alla daga	NA	NA	NA	NA	NA	13	6	40	20	NA	NA	0
90508	2003	50.1	1700	17.336	Underweight	kvk	Foreldrar	2	3	1	3	2	1	3	4	2	4	2	1	1	1	3	3	3	3	3	4	4	3	4	3	3	4	1	2	2	1x í viku	Háskóli	Háskóli	NA	NA	NA	21	9	30	15	1	1	1
90511	2003	77.4	1824	23.264	Normal	kk	Foreldrar	3	1	1	1	3	1	1	1	1	1	4	2	1	1	3	2	1	3	3	3	4	2	3	2	4	2	4	3	3	Um alla daga	Háskóli	Háskóli	3.45	3	High	16	6	30	12	1	1	1
90512	2003	73	1776	23.144	Normal	kk	Móðir	1	1	1	3	1	1	1	1	1	1	1	1	1	1	3	4	3	3	3	4	4	4	4	4	4	4	4	4	4	Um alla daga	NA	NA	NA	NA	NA	10	6	40	16	NA	NA	0
90513	2003	64.7	1702	22.335	Normal	kvk	Foreldrar	2	3	3	3	3	2	4	4	4	4	3	2	3	2	2	2	2	2	3	3	2	2	2	3	2	2	2	2	2	2-3x í viku	NA	NA	3.11	2	Medium	31	11	22	11	NA	NA	1
90515	2003	53.8	1729	17.997	Underweight	kk	Faðir	1	1	1	1	1	1	1	1	1	1	1	1	1	1	3	4	3	2	3	3	4	3	3	3	3	4	3	3	3	4-5x í viku	NA	NA	NA	NA	NA	10	4	32	15	NA	NA	0
90518	2003	53	1600	20.703	Normal	kvk	Móðir	1	1	1	2	2	2	1	1	1	1	1	1	1	1	4	4	4	4	3	4	4	4	3	4	3	4	3	4	4	2-3x í viku	NA	NA	3.27	2	Medium	12	5	37	19	NA	NA	0
90519	2003	44.6	1628	16.828	Underweight	kk	Faðir og maki	1	1	1	1	1	1	1	1	1	1	1	1	1	1	1	1	4	3	4	1	1	1	4	1	1	1	4	1	1	Um alla daga	Háskóli	Iðnskóli	4.25	3	High	10	4	16	13	1	0	0
90523	2003	65.1	1793	20.25	Normal	kk	Foreldrar	2	2	1	3	2	1	1	1	2	2	2	2	1	1	4	4	4	4	4	4	4	4	4	1	4	4	3	4	4	Um alla daga	Háskóli	Háskóli	NA	NA	NA	15	8	36	20	1	1	1
90601	2003	61.5	1740	20.313	Normal	kvk	Faðir	3	1	3	1	3	5	3	3	4	3	1	2	2	4	1	2	3	3	2	2	2	2	2	2	2	2	1	2	2	4-5x í viku	NA	NA	NA	NA	NA	30	8	19	11	NA	NA	0
90602	2003	68	1604	26.43	Overweight	kvk	Móðir	2	4	1	1	4	3	4	3	4	3	2	3	1	2	2	2	1	3	2	2	1	2	2	2	2	1	2	2	3	Um alla daga	Grunnskóli	NA	NA	NA	NA	29	8	19	10	0	NA	0
90603	2003	60.4	1777	19.128	Normal	kk	Móðir og maki	1	1	1	1	1	1	1	1	1	1	1	1	1	1	4	4	4	4	3	4	4	4	4	4	4	4	4	4	4	4-5x í viku	Grunnskóli	NA	NA	NA	NA	10	4	40	19	0	NA	0
90605	2003	51.7	1633	19.387	Normal	kvk	Foreldrar	5	4	2	3	3	3	2	3	1	2	1	1	1	1	3	2	2	4	3	4	4	3	4	3	3	3	1	1	1	Um alla daga	Háskóli	Háskóli	2.84	2	Medium	18	14	27	14	1	1	1
90606	2003	65.5	1740	21.634	Normal	kk	NA	NA	NA	NA	NA	NA	NA	NA	NA	NA	NA	NA	NA	NA	NA	NA	NA	NA	NA	NA	NA	NA	NA	NA	NA	NA	NA	NA	NA	NA	NA	NA	NA	NA	NA	NA	NA	NA	NA	NA	NA	NA	NA
90607	2003	67.4	1704	23.212	Normal	kk	Foreldrar	1	2	1	2	2	3	1	1	2	1	3	1	1	1	2	3	4	3	4	4	4	3	4	4	2	3	3	2	3	Um alla daga	Iðnskóli	Háskóli	3.8	3	High	16	6	32	16	0	1	1
90612	2003	54.7	1743	18.005	Underweight	kvk	Foreldrar	1	1	2	3	2	1	1	1	1	1	1	1	1	1	2	3	4	3	3	3	3	4	3	4	3	3	4	4	4	4-5x í viku	Framhaldsskóli	Háskóli	NA	NA	NA	11	7	35	15	0	1	1
90613	2003	64.9	1855	18.861	Normal	kk	Foreldrar	1	1	1	1	1	1	1	1	1	1	1	2	2	1	4	4	3	3	3	3	3	3	2	3	4	3	4	4	4	Um alla daga	Grunnskóli	Grunnskóli	3.6	3	High	12	4	33	17	0	0	1
90614	2003	66.3	1800	20.463	Normal	kk	Foreldrar	1	3	1	1	2	1	1	1	1	1	1	1	1	1	4	4	4	3	3	4	4	4	3	4	4	4	3	4	4	Um alla daga	Háskóli	Háskóli	4.55	3	High	11	6	38	18	1	1	1
90615	2003	42	1574	16.953	Underweight	kvk	Foreldrar	1	4	4	3	3	4	3	4	4	4	3	2	3	2	2	3	3	4	4	3	2	3	3	2	4	1	1	3	3	4-5x í viku	Grunnskóli	Grunnskóli	3.14	2	Medium	32	12	25	16	0	0	1
90616	2003	63.1	1831	18.821	Normal	kk	Móðir og maki	1	1	1	3	2	2	1	1	3	1	2	2	1	1	4	4	4	4	4	4	4	4	4	4	4	1	4	4	4	2-3x í viku	NA	NA	3.43	3	High	16	6	37	20	NA	NA	0
90617	2003	57	1672	20.389	Normal	kvk	Móðir og maki	1	3	4	1	4	3	5	3	2	4	4	1	2	2	2	1	3	3	3	2	2	2	3	2	2	3	2	2	2	Um alla daga	Framhaldsskóli	Framhaldsskóli	NA	NA	NA	30	9	22	12	0	0	0
90618	2003	60	1745	19.704	Normal	kk	Foreldrar	1	1	1	1	3	1	3	1	3	1	1	4	1	1	4	4	4	4	4	4	4	4	4	4	4	4	1	3	4	NA	Háskóli	Iðnskóli	NA	NA	NA	19	4	36	20	1	0	1
90619	2003	64.3	1712	21.938	Normal	kvk	Móðir og maki	2	4	4	3	5	4	2	3	3	3	2	2	2	1	3	2	2	3	2	3	2	3	2	3	3	2	2	3	3	4-5x í viku	Háskóli	Háskóli	2.49	1	Low	27	13	26	12	1	1	0
90620	2003	64	1840	18.904	Normal	kk	Foreldrar	1	1	1	1	1	1	1	1	1	1	1	1	1	1	4	3	4	4	4	4	4	4	4	4	4	4	1	4	4	Um alla daga	Grunnskóli	Grunnskóli	3.91	3	High	10	4	37	19	0	0	1
90621	2003	63.5	1645	23.466	Normal	kvk	Foreldrar	1	1	1	1	5	1	3	4	1	5	5	5	3	1	2	2	3	2	3	4	4	2	2	4	3	3	1	1	1	4-5x í viku	Háskóli	Háskóli	3.22	2	Medium	33	4	25	12	1	1	1
95501	2003	58.2	1698	20.186	Normal	kvk	Móðir og maki	1	3	2	1	1	3	1	1	3	1	2	1	1	1	4	2	1	3	2	3	3	3	4	3	3	3	2	3	3	4-5x í viku	NA	NA	NA	NA	NA	15	7	30	12	NA	NA	0
95502	2003	61.2	1718	20.735	Normal	kvk	Foreldrar	5	3	3	3	3	3	3	3	3	3	3	3	3	1	3	2	2	2	2	3	2	3	3	3	2	2	2	3	3	Sjaldnar en 1x í viku	NA	NA	2.61	1	Low	28	14	26	11	NA	NA	1
95505	2003	47.3	1672	16.92	Underweight	kk	Móðir og maki	1	1	1	1	1	1	1	1	1	1	1	1	1	1	3	3	3	3	3	4	4	4	4	4	4	3	4	4	4	4-5x í viku	NA	NA	NA	NA	NA	10	4	39	15	NA	NA	0
95506	2003	63.4	1747	20.773	Normal	kk	Foreldrar	4	2	1	2	2	2	1	1	1	1	1	1	1	1	4	3	3	3	2	4	4	4	3	3	4	4	4	4	4	Aldrei	NA	NA	2.76	2	Medium	12	9	38	15	NA	NA	1
95508	2003	73.8	1872	21.059	Normal	kk	Foreldrar	1	1	1	2	1	3	1	1	1	1	2	1	1	1	3	3	3	3	4	4	4	1	4	1	4	4	1	1	1	2-3x í viku	NA	NA	NA	NA	NA	13	5	25	16	NA	NA	1
95512	2003	57.9	1724	19.481	Normal	kvk	Foreldrar	1	1	1	1	1	1	1	1	2	1	1	1	1	1	3	4	3	3	4	4	4	4	4	4	4	4	2	4	4	Um alla daga	NA	NA	3.6	3	High	11	4	38	17	NA	NA	1
95513	2003	57.7	1845	16.951	Underweight	kk	Foreldrar	3	3	4	4	3	3	2	2	3	3	2	3	2	1	4	3	1	2	4	2	3	3	4	3	3	4	2	3	3	Sjaldnar en 1x í viku	NA	NA	NA	NA	NA	24	14	30	14	NA	NA	1
95514	2003	56.8	1700	19.654	Normal	kk	Foreldrar	1	1	1	1	1	1	NA	1	1	1	3	1	1	1	3	4	4	4	2	3	3	2	3	2	3	3	2	2	4	Um alla daga	NA	NA	NA	NA	NA	NA	4	27	17	NA	NA	1
95515	2003	48.9	1632	18.36	Underweight	kvk	Foreldrar	3	1	1	1	3	4	4	1	2	5	3	2	3	1	1	1	1	3	3	2	2	2	3	3	2	3	2	3	3	Um alla daga	NA	NA	3.29	2	Medium	28	6	25	9	NA	NA	1
95518	2003	61.2	1792	19.058	Normal	kk	Móðir og maki	1	1	1	1	1	3	1	1	2	1	1	1	1	1	2	3	2	3	2	3	3	4	3	2	3	4	3	4	4	2-3x í viku	NA	NA	NA	NA	NA	13	4	33	12	NA	NA	0
95519	2003	58.1	1781	18.317	Underweight	kk	Móðir og maki	3	2	1	1	1	1	3	2	1	3	1	1	1	1	4	3	3	4	3	3	3	4	4	4	3	3	2	4	4	2-3x í viku	NA	NA	3.64	3	High	15	7	34	17	NA	NA	0
95520	2003	61.9	1835	18.383	Underweight	kk	Foreldrar	1	1	1	1	2	1	1	1	2	2	1	1	2	1	3	3	3	3	3	4	4	3	4	3	4	4	3	3	3	2-3x í viku	NA	NA	NA	NA	NA	14	4	35	15	NA	NA	1
95601	2003	63.2	1642	23.441	Normal	kvk	Móðir og maki	1	1	1	1	1	5	1	1	1	1	1	1	1	1	3	3	1	2	3	4	4	2	3	2	3	3	2	3	3	Sjaldnar en 1x í viku	NA	NA	2.31	1	Low	14	4	29	12	NA	NA	0
95602	2003	57.4	1573	23.198	Normal	kvk	Foreldrar	3	4	4	4	3	4	3	4	3	4	3	2	3	4	2	2	5	5	5	2	2	2	2	2	2	2	1	2	2	2-3x í viku	NA	NA	2.35	1	Low	33	15	19	19	NA	NA	1
95604	2003	53.1	1801	16.371	Underweight	kk	NA	NA	NA	NA	NA	NA	NA	NA	NA	NA	NA	NA	NA	NA	NA	NA	NA	NA	NA	NA	NA	NA	NA	NA	NA	NA	NA	NA	NA	NA	NA	NA	NA	NA	NA	NA	NA	NA	NA	NA	NA	NA	NA
95605	2003	54.8	1700	18.962	Normal	kk	Foreldrar	3	3	2	4	3	2	2	2	2	3	3	2	1	1	3	3	3	3	3	3	3	3	3	3	3	3	3	3	3	2-3x í viku	NA	NA	4.27	3	High	21	12	30	15	NA	NA	1
95606	2003	53.4	1751	17.417	Underweight	kk	NA	NA	NA	NA	NA	NA	NA	NA	NA	NA	NA	NA	NA	NA	NA	NA	NA	NA	NA	NA	NA	NA	NA	NA	NA	NA	NA	NA	NA	NA	NA	NA	NA	4.04	3	High	NA	NA	NA	NA	NA	NA	NA
95608	2003	54.8	1760	17.691	Underweight	kk	Móðir og maki	1	1	1	1	1	1	1	1	1	1	1	1	1	1	3	2	3	3	3	3	3	2	3	2	3	3	2	2	2	1x í viku	NA	NA	NA	NA	NA	10	4	25	14	NA	NA	0
95609	2003	58.2	1737	19.29	Normal	kk	NA	NA	NA	NA	NA	NA	NA	NA	NA	NA	NA	NA	NA	NA	NA	NA	NA	NA	NA	NA	NA	NA	NA	NA	NA	NA	NA	NA	NA	NA	NA	NA	NA	4.01	3	High	NA	NA	NA	NA	NA	NA	NA
95611	2003	52.4	1661	18.993	Normal	kvk	Móðir og maki	4	NA	2	3	4	2	4	3	4	4	4	3	2	1	3	3	2	3	1	3	3	2	3	3	2	2	1	2	2	Sjaldnar en 1x í viku	NA	NA	3.07	2	Medium	31	NA	23	12	NA	NA	0
95612	2003	65	1762	20.936	Normal	kvk	Foreldrar	2	4	3	3	3	1	3	5	1	3	3	1	2	1	3	1	3	3	2	4	3	3	3	1	4	4	1	2	1	Sjaldnar en 1x í viku	NA	NA	2.27	1	Low	23	12	26	12	NA	NA	1
95614	2003	60.7	1708	20.807	Normal	kvk	NA	NA	NA	NA	NA	NA	NA	NA	NA	NA	NA	NA	NA	NA	NA	NA	NA	NA	NA	NA	NA	NA	NA	NA	NA	NA	NA	NA	NA	NA	NA	NA	NA	NA	NA	NA	NA	NA	NA	NA	NA	NA	NA
95615	2003	67	1609	25.88	Overweight	kvk	NA	NA	NA	NA	NA	NA	NA	NA	NA	NA	NA	NA	NA	NA	NA	NA	NA	NA	NA	NA	NA	NA	NA	NA	NA	NA	NA	NA	NA	NA	NA	NA	NA	1.5	1	Low	NA	NA	NA	NA	NA	NA	NA
95616	2003	38.1	1548	15.899	Underweight	kvk	Móðir og maki	1	1	4	2	2	3	1	2	1	2	2	1	1	1	4	3	3	3	3	4	4	4	4	4	4	4	3	4	4	1x í viku	NA	NA	3.3	2	Medium	16	8	39	16	NA	NA	0
95618	2003	46.9	1603	18.252	Underweight	kvk	Móðir	2	1	2	2	2	2	1	1	2	1	2	2	2	1	2	4	3	3	3	3	2	2	4	3	3	NA	NA	1	3	1x í viku	NA	NA	NA	NA	NA	16	7	NA	15	NA	NA	0
95619	2003	56.5	1717	19.165	Normal	kk	Foreldrar	1	1	1	1	3	2	1	1	1	1	1	1	1	1	4	4	4	4	4	4	4	4	4	4	4	4	4	4	4	Um alla daga	NA	NA	NA	NA	NA	13	4	40	20	NA	NA	1
95621	2003	54.8	1757	17.752	Underweight	kk	Móðir og maki	1	2	1	1	2	3	1	1	1	1	2	1	1	2	9	1	3	3	2	2	3	2	3	2	3	3	1	3	4	4-5x í viku	NA	NA	NA	NA	NA	15	5	26	18	NA	NA	0
95701	2003	56	1825	16.814	Underweight	kk	Móðir og maki	1	2	2	1	2	2	2	3	3	2	1	4	3	2	4	2	3	4	3	4	3	1	4	2	2	2	2	1	2	4-5x í viku	NA	NA	3.28	2	Medium	24	6	23	16	NA	NA	0
95703	2003	50.8	1742	16.74	Underweight	kk	Foreldrar	1	1	1	1	1	1	1	1	1	1	1	1	1	1	4	4	4	4	4	4	4	4	4	4	4	4	4	4	4	Um alla daga	NA	NA	3.15	2	Medium	10	4	40	20	NA	NA	1
95704	2003	59.8	1782	18.832	Normal	kk	Foreldrar	1	1	1	1	1	1	1	1	NA	2	1	1	2	1	4	3	3	4	3	3	3	2	4	1	3	4	1	1	1	Um alla daga	NA	NA	NA	NA	NA	NA	4	23	17	NA	NA	1
95709	2003	63.8	1841	18.824	Normal	kk	Foreldrar	1	1	1	1	3	2	2	2	1	4	2	1	1	1	3	3	3	3	3	4	2	3	3	1	2	3	2	1	1	2-3x í viku	NA	NA	NA	NA	NA	19	4	22	15	NA	NA	1
95710	2003	46.2	1570	18.743	Normal	kvk	Foreldrar	1	2	1	2	1	2	1	1	2	1	1	1	1	1	4	4	4	4	4	4	4	4	4	4	4	4	4	4	4	Um alla daga	NA	NA	NA	NA	NA	12	6	40	20	NA	NA	1
95711	2003	46.2	1715	15.708	Underweight	kvk	Foreldrar	1	2	1	1	1	2	1	1	4	1	1	1	1	1	4	3	3	3	2	3	4	3	3	3	4	4	3	3	4	2-3x í viku	NA	NA	NA	NA	NA	14	5	34	15	NA	NA	1
95712	2003	54.2	1628	20.45	Normal	kk	Foreldrar	1	1	1	1	1	2	1	1	1	1	1	1	1	1	4	3	4	4	3	4	4	3	4	2	4	4	3	3	3	4-5x í viku	NA	NA	NA	NA	NA	11	4	34	18	NA	NA	1
95715	2003	52.5	1633	19.687	Normal	kvk	Foreldrar	1	2	2	1	2	1	1	2	1	1	1	1	1	1	3	4	3	2	3	4	4	4	3	2	3	3	2	4	3	1x í viku	NA	NA	NA	NA	NA	12	6	32	15	NA	NA	1
95716	2003	72.1	1828	21.577	Normal	kk	Foreldrar	1	2	1	2	2	1	1	1	2	1	3	1	1	1	2	4	3	3	4	4	4	4	4	4	3	4	4	4	4	4-5x í viku	NA	NA	3.24	2	Medium	14	6	39	16	NA	NA	1
95717	2003	62.2	1778	19.676	Normal	kk	Foreldrar	1	1	1	1	1	2	1	1	2	2	1	1	1	1	3	3	3	3	3	3	3	3	3	2	3	3	3	3	3	4-5x í viku	NA	NA	NA	NA	NA	13	4	29	15	NA	NA	1
95718	2003	68.8	1752	22.414	Normal	kk	Foreldrar	2	2	2	2	2	3	1	1	3	1	2	1	1	2	2	3	3	3	3	3	3	3	3	3	3	3	3	3	4	4-5x í viku	NA	NA	3.39	3	High	17	8	31	14	NA	NA	1
1101	2015	59.1	1605	22.94232393	Normal	kvk	Móðir	2	2	1	1	1	1	1	1	2	1	1	1	1	1	2	3	3	3	2	4	3	4	3	4	4	3	4	4	4	Sjaldnar en 1x í viku	NA	NA	2.7072758037225	2	Medium	11	6	37	13	NA	NA	0
1104	2015	90.2	1800	27.83950617	Overweight	kk	Faðir	1	1	1	3	2	1	1	1	2	1	1	1	1	1	3	3	2	3	3	4	3	4	4	4	4	3	3	4	4	4-5x í viku	Háskóli	Háskóli	2.21729490022173	1	Low	12	6	37	14	1	1	0
1106	2015	72	1827	21.57026108	Normal	kk	Faðir	2	2	2	1	2	4	3	4	5	3	3	3	2	2	3	2	2	2	2	3	2	3	3	2	3	3	2	3	2	1x í viku	Háskóli	Háskóli	2.80092592592593	2	Medium	31	7	26	11	1	1	0
1107	2015	65.4	1855	19.00596479	Normal	kk	Faðir	1	1	1	2	1	1	1	1	3	1	1	1	1	1	4	4	4	4	4	4	4	4	4	1	4	4	4	4	4	4-5x í viku	Grunnskóli	Framhaldsskóli	4.10720353380904	3	High	12	5	37	20	0	0	0
1109	2015	61.7	1675	21.99153486	Normal	kvk	Foreldrar	1	3	2	1	2	2	2	1	2	2	2	2	1	1	4	3	3	3	3	3	3	4	3	2	3	3	3	4	4	2-3x í viku	Háskóli	Háskóli	2.23662884927066	1	Low	17	7	32	16	1	1	1
1110	2015	59.8	1695	20.81429852	Normal	kvk	Foreldrar	2	1	2	3	3	3	1	2	1	1	1	2	1	1	4	4	4	4	4	4	4	2	4	1	3	4	4	4	4	4-5x í viku	Háskóli	Háskóli	2.30769230769231	1	Low	16	8	34	20	1	1	1
1116	2015	69.1	1775	21.93215632	Normal	kk	Foreldrar	1	2	1	1	2	1	2	1	4	1	1	1	2	1	3	3	3	4	4	4	4	4	3	3	3	3	3	4	4	Um alla daga	Háskóli	Háskóli	4.10033767486734	3	High	16	5	35	17	1	1	1
1117	2015	49.6	1620	18.89955799	Normal	kvk	Foreldrar	1	3	3	2	3	1	1	2	3	2	3	3	2	1	3	2	3	3	4	3	3	4	3	3	3	3	2	2	3	4-5x í viku	Háskóli	Grunnskóli	3.2258064516129	2	Medium	21	9	29	15	1	0	1
1123	2015	56.8	1672	20.31775829	Normal	kvk	Móðir og maki	1	1	1	1	3	3	1	2	2	2	2	1	1	1	3	3	2	3	3	4	3	4	3	2	3	4	4	3	4	4-5x í viku	Iðnskóli	Framhaldsskóli	2.45305164319248	1	Low	18	4	34	14	0	0	0
1204	2015	60	1640	22.30814991	Normal	kvk	NA	1	1	1	1	1	1	1	1	1	1	1	1	1	1	4	4	4	4	4	4	4	4	4	4	4	4	4	4	4	Um alla daga	Iðnskóli	NA	2.76296296296297	2	Medium	10	4	40	20	0	NA	NA
1205	2015	69.7	1870	19.93193972	Normal	kk	Faðir	1	1	3	1	3	1	4	2	4	3	1	1	1	1	2	2	3	3	3	3	3	3	3	3	2	3	2	2	2	4-5x í viku	Háskóli	Framhaldsskóli	3.14044316913758	2	Medium	21	6	26	13	1	0	0
1206	2015	62.1	1710	21.23730379	Normal	kk	Móðir og maki	4	3	1	2	4	3	1	1	4	3	3	NA	2	1	2	1	1	2	2	3	3	4	1	2	3	3	2	4	4	Um alla daga	Iðnskóli	Framhaldsskóli	3.37716943997137	3	High	NA	10	29	8	0	0	0
1207	2015	72.4	1940	19.23690084	Normal	kk	Foreldrar	1	2	1	1	1	1	1	1	1	2	2	1	1	1	3	3	3	3	3	3	3	3	3	2	3	3	3	3	3	Um alla daga	Háskóli	Iðnskóli	4.51964395334561	3	High	12	5	29	15	1	0	1
1209	2015	52	1700	17.99307958	Underweight	kk	Foreldrar	1	1	1	1	3	2	1	1	1	1	2	1	2	2	3	3	3	3	2	3	3	3	3	3	3	3	3	2	2	Sjaldnar en 1x í viku	NA	Framhaldsskóli	2.14209401709402	1	Low	16	4	28	14	NA	0	1
1210	2015	95.6	1770	30.51485844	Obese	kvk	Móðir	3	3	4	3	5	4	5	5	5	5	5	5	5	5	1	1	1	3	1	2	2	1	2	3	1	1	1	1	1	Aldrei	NA	NA	0.894932589493259	NA	NA	49	13	15	7	NA	NA	0
1213	2015	78.2	1822	23.55645899	Normal	kk	Foreldrar	2	2	2	2	3	2	3	1	2	2	2	2	1	1	3	3	3	3	3	4	3	4	3	1	3	3	3	3	4	Um alla daga	Grunnskóli	Grunnskóli	3.24666098323387	2	Medium	19	8	31	15	0	0	1
1214	2015	63.6	1840	18.78544423	Normal	kk	Faðir	1	1	1	1	1	1	2	1	1	2	1	1	1	1	4	4	4	4	3	4	4	4	4	4	4	4	4	4	4	2-3x í viku	Háskóli	Framhaldsskóli	2.59433962264151	1	Low	12	4	40	19	1	0	0
1218	2015	91.5	1715	31.10948669	Obese	kvk	Móðir	2	2	1	1	3	3	3	5	4	4	1	2	1	1	3	3	2	2	2	4	3	4	3	2	3	4	2	4	4	Um alla daga	Framhaldsskóli	NA	1.46205221615058	1	Low	27	6	33	12	0	NA	0
1219	2015	67.6	1790	21.09796823	Normal	kk	Foreldrar	5	3	NA	3	2	1	1	1	1	2	3	3	1	1	4	4	4	4	4	4	4	4	4	4	4	4	4	4	4	Um alla daga	NA	Iðnskóli	3.45989480604865	3	High	16	NA	40	20	NA	0	1
1222	2015	89.3	1805	27.40924333	Overweight	kk	Foreldrar	1	1	1	1	1	1	1	1	1	1	1	1	1	1	4	4	3	4	4	4	3	4	3	4	4	3	4	4	4	Um alla daga	Háskóli	Háskóli	2.98618887644644	2	Medium	10	4	37	19	1	1	1
1224	2015	85.3	1890	23.87951065	Normal	kk	Faðir og maki	2	2	2	3	3	3	2	1	1	4	3	3	4	2	3	3	3	3	3	3	3	4	3	2	3	3	3	3	2	2-3x í viku	Háskóli	Iðnskóli	0	NA	NA	26	9	29	15	1	0	0
1225	2015	67.7	1815	20.55111597	Normal	kvk	Móðir og maki	1	1	1	2	3	1	1	1	2	2	2	1	1	1	3	3	3	2	3	3	3	4	3	3	3	3	3	4	3	4-5x í viku	Grunnskóli	Háskóli	1.69374692269818	1	Low	15	5	32	14	0	1	0
1305	2015	68.4	1675	24.37959456	Normal	kvk	Faðir	2	3	1	3	2	2	1	3	4	2	2	1	1	1	2	3	1	1	2	3	3	4	3	2	3	2	3	4	4	2-3x í viku	Háskóli	Háskóli	1.94282001299545	1	Low	19	9	31	9	1	1	0
1308	2015	65.6	1700	22.69896194	Normal	kvk	Foreldrar	1	4	3	4	4	4	4	3	1	4	4	2	3	1	4	2	2	3	2	2	2	3	3	2	2	2	2	2	2	2-3x í viku	Iðnskóli	Iðnskóli	2.4390243902439	1	Low	30	12	22	13	0	0	1
1312	2015	66.8	1610	25.7706107	Overweight	kvk	Foreldrar	4	4	4	4	4	3	1	2	1	2	1	2	2	1	3	3	3	4	4	3	3	4	2	2	3	3	2	2	3	2-3x í viku	Iðnskóli	NA	2.48502994011976	1	Low	19	16	27	17	0	NA	1
1315	2015	48	1595	18.86773911	Normal	kvk	Móðir	3	4	3	4	3	1	1	4	2	4	5	2	3	1	4	3	3	4	4	3	3	4	3	1	3	3	3	3	3	4-5x í viku	Iðnskóli	Háskóli	0	NA	NA	26	14	29	18	0	1	0
1318	2015	68.3	1830	20.39475649	Normal	kk	Foreldrar	2	2	1	2	2	1	1	1	3	2	1	1	1	1	4	4	4	4	4	2	1	1	2	2	1	1	1	1	2	Um alla daga	Iðnskóli	Framhaldsskóli	3.89620953310558	3	High	14	7	14	20	0	0	1
1321	2015	90.6	1785	28.43490337	Overweight	kk	Móðir	1	1	1	1	1	1	5	4	1	4	1	1	4	3	2	1	2	1	2	2	2	2	2	2	2	1	2	1	1	4-5x í viku	NA	NA	2.89735099337748	2	Medium	25	4	17	8	NA	NA	0
1325	2015	57.4	1770	18.32168279	Underweight	kk	NA	1	1	1	1	1	1	1	1	5	1	1	1	1	1	4	4	3	2	3	4	4	4	4	1	4	4	4	4	4	NA	NA	NA	3.38753387533875	3	High	14	4	37	16	NA	NA	NA
1401	2015	68.7	1740	22.69124059	Normal	kvk	NA	1	1	1	1	1	1	1	1	2	1	2	1	1	1	4	4	3	4	4	3	3	4	3	4	3	4	2	4	1	4-5x í viku	Háskóli	NA	2.32896652110626	1	Low	12	4	31	19	1	NA	NA
1402	2015	78.9	1725	26.51543793	Overweight	kvk	Móðir	1	1	1	2	1	1	1	3	2	1	1	1	1	1	4	4	4	4	4	4	4	4	3	4	4	4	3	4	4	Um alla daga	NA	NA	0	NA	NA	13	5	38	20	NA	NA	0
1403	2015	48.9	1555	20.22311597	Normal	kvk	Foreldrar	1	1	1	1	1	3	3	1	5	1	1	1	1	1	3	4	3	3	3	4	4	4	4	1	4	4	4	4	4	4-5x í viku	NA	NA	2.21313337877755	1	Low	18	4	37	16	NA	NA	1
1105	2015	60.8	1820	18.3552711	Underweight	kk	Foreldrar	1	1	1	1	1	1	1	1	1	1	1	1	1	1	4	4	4	4	4	4	4	4	4	1	4	4	3	4	4	Um alla daga	Háskóli	Grunnskóli	NA	NA	NA	10	4	36	20	1	0	1
1208	2015	66.8	1580	26.75853229	Overweight	kvk	Foreldrar	1	1	1	1	2	2	1	1	4	1	1	2	1	1	3	2	2	2	2	3	2	3	3	3	2	2	1	4	4	2-3x í viku	Iðnskóli	Iðnskóli	NA	NA	NA	16	4	27	11	0	0	1
1114	2015	83.4	1700	28.85813149	Overweight	kvk	Foreldrar	1	1	1	1	3	2	2	1	1	2	2	1	2	1	3	2	1	2	3	3	2	3	3	2	2	2	2	3	3	2-3x í viku	Iðnskóli	Háskóli	NA	NA	NA	17	4	25	11	0	1	1
1307	2015	61.5	1815	18.66903445	Normal	kvk	Foreldrar	3	3	1	1	2	3	3	4	2	4	3	1	1	1	3	3	1	4	3	4	4	4	4	4	3	3	2	3	3	Um alla daga	Framhaldsskóli	Framhaldsskóli	NA	NA	NA	24	8	34	14	0	0	1
1408	2015	76.6	1730	25.59390558	Overweight	kk	Foreldrar	1	1	1	1	1	1	1	1	1	1	2	1	1	1	3	4	4	4	3	4	4	4	3	4	4	4	3	3	3	2-3x í viku	Háskóli	Háskóli	2.0815201624601	1	Low	11	4	36	18	1	1	1
1409	2015	61.4	1777	19.44435384	Normal	kk	Móðir	2	3	1	4	3	2	2	1	2	2	2	1	1	1	3	3	3	3	3	3	3	3	3	3	3	3	3	3	3	2-3x í viku	Iðnskóli	Grunnskóli	0	NA	NA	17	10	30	15	0	0	0
1410	2015	55.5	1645	20.50978834	Normal	kvk	Móðir og maki	1	3	2	2	2	1	2	2	1	2	2	1	2	2	3	2	3	4	4	3	3	3	3	2	3	3	2	2	2	4-5x í viku	Iðnskóli	Grunnskóli	2.47047047047047	1	Low	17	8	26	16	0	0	0
1411	2015	82	1730	27.39817568	Overweight	kvk	Móðir	1	1	1	1	1	3	1	3	1	3	1	1	1	1	3	3	1	2	3	4	3	4	NA	3	3	3	3	4	4	NA	Framhaldsskóli	Háskóli	2.12737127371273	1	Low	16	4	NA	12	0	1	0
1217	2015	NA	NA	32.04538026	Obese	kk	NA	NA	NA	NA	NA	NA	NA	NA	NA	NA	NA	NA	NA	NA	NA	NA	NA	NA	NA	NA	NA	NA	NA	NA	NA	NA	NA	NA	NA	NA	NA	NA	NA	NA	NA	NA	NA	NA	NA	NA	NA	NA	NA
2104	2015	63.2	1830	18.87186837	Normal	kk	Foreldrar	1	1	1	1	3	1	1	1	1	1	1	3	1	1	4	4	4	4	4	4	4	4	4	4	4	4	4	4	4	4-5x í viku	Iðnskóli	Framhaldsskóli	2.584388185654	1	Low	14	4	40	20	0	0	1
2105	2015	67.3	1670	24.13137796	Normal	kvk	Foreldrar	1	2	1	1	1	2	2	2	2	2	1	1	1	1	3	4	3	3	4	4	4	4	4	1	4	4	1	4	4	Um alla daga	Iðnskóli	Háskóli	2.40052831434704	1	Low	15	5	34	17	0	1	1
2106	2015	67.8	1700	23.46020761	Normal	kvk	Móðir og maki	2	4	2	4	2	2	3	4	4	3	4	1	1	3	3	3	2	3	2	3	3	4	3	2	3	3	2	3	3	2-3x í viku	Háskóli	Framhaldsskóli	2.05834152736808	1	Low	27	12	29	13	1	0	0
2109	2015	58.2	1640	21.63890541	Normal	kvk	Móðir	1	1	1	1	1	2	3	1	1	1	1	2	1	1	4	4	4	4	4	4	3	4	4	4	4	4	4	4	4	1x í viku	Grunnskóli	Grunnskóli	2.45131729667813	1	Low	14	4	39	20	0	0	0
2110	2015	65.3	1645	24.13133655	Normal	kvk	Móðir	4	3	3	3	4	3	3	4	5	4	4	4	4	1	2	1	1	2	3	3	2	2	2	2	2	2	1	2	2	Um alla daga	Iðnskóli	Háskóli	2.56933809766888	1	Low	36	13	20	9	0	1	0
2111	2015	67.4	1825	20.23644211	Normal	kk	Foreldrar	1	1	1	1	1	1	1	1	2	1	1	1	1	1	3	3	4	3	3	4	3	3	3	3	3	4	3	3	3	Um alla daga	Háskóli	Háskóli	3.46191889218595	3	High	11	4	32	16	1	1	1
2112	2015	83.5	1845	24.52978459	Normal	kk	Faðir	1	1	1	1	1	1	1	1	1	1	1	1	1	1	3	3	2	3	3	4	3	4	4	4	3	3	3	4	4	Sjaldnar en 1x í viku	Háskóli	Framhaldsskóli	2.60479041916168	1	Low	10	4	36	14	1	0	0
2117	2015	70.5	1680	24.9787415	Normal	kvk	NA	1	1	1	1	3	2	1	1	1	1	1	1	1	1	3	3	2	3	2	3	3	2	3	2	3	2	3	4	4	1x í viku	Iðnskóli	Framhaldsskóli	0	NA	NA	13	4	29	13	0	0	NA
2118	2015	60.8	1695	21.16236371	Normal	kvk	Faðir	1	2	1	1	1	1	1	1	1	1	1	1	1	1	3	3	3	3	3	4	4	4	4	4	4	4	3	4	2	Um alla daga	NA	NA	0	NA	NA	10	5	37	15	NA	NA	0
2120	2015	56.5	1600	22.0703125	Normal	kvk	Móðir	3	3	3	3	3	3	3	3	3	3	3	3	3	3	3	3	3	3	3	3	3	2	3	3	3	4	2	3	4	4-5x í viku	Framhaldsskóli	Háskóli	2.87118977384464	2	Medium	30	12	30	15	0	1	0
2202	2015	71.5	1710	24.45196813	Normal	kvk	Foreldrar	2	4	2	4	4	1	5	5	3	5	2	2	2	1	3	3	2	4	3	2	2	1	2	3	2	2	1	2	3	2-3x í viku	Iðnskóli	Háskóli	2.46775446775446	1	Low	30	12	20	15	0	1	1
2204	2015	54.4	1695	18.93474648	Normal	kvk	Móðir	5	5	1	1	3	3	4	3	3	4	4	1	2	1	2	1	1	3	1	1	3	1	2	4	1	4	1	1	1	Sjaldnar en 1x í viku	Iðnskóli	Grunnskóli	1.87908496732026	1	Low	28	12	19	8	0	0	0
2206	2015	61	1630	22.95908766	Normal	kvk	Móðir	1	4	1	1	1	1	1	1	2	1	1	1	1	1	3	3	3	2	4	4	4	3	4	4	4	3	1	4	3	4-5x í viku	Háskóli	Framhaldsskóli	2.29508196721311	1	Low	11	7	34	15	1	0	0
2207	2015	62.4	1620	23.77686328	Normal	kvk	Móðir	1	4	2	2	3	1	1	2	1	1	3	1	2	1	2	1	2	2	2	3	2	4	2	2	3	3	3	3	2	Sjaldnar en 1x í viku	Framhaldsskóli	NA	1.88746438746439	1	Low	16	9	27	9	0	NA	0
2211	2015	68.8	1648	25.33226506	Overweight	kvk	Faðir og maki	1	1	1	1	1	2	1	1	1	1	1	1	1	1	4	3	3	3	3	4	3	4	3	4	3	3	3	4	3	Um alla daga	Háskóli	Háskóli	2.3578811369509	1	Low	11	4	34	16	1	1	0
2212	2015	53.4	1630	20.09861116	Normal	kvk	Foreldrar	1	3	1	3	1	1	1	1	2	1	1	1	1	1	4	3	3	3	3	4	4	4	4	4	4	4	4	4	4	2-3x í viku	Háskóli	Háskóli	2.99625468164794	2	Medium	11	8	40	16	1	1	1
2213	2015	68.3	1640	25.39411065	Overweight	kvk	Móðir	3	1	1	2	4	4	4	4	1	4	4	1	1	1	3	3	3	3	3	4	3	4	4	4	2	2	1	4	4	NA	Háskóli	Háskóli	2.38815682446722	1	Low	28	7	32	15	1	1	0
2214	2015	64.1	1785	20.11785106	Normal	kk	Foreldrar	1	1	1	1	1	1	1	1	1	1	1	1	1	1	3	4	3	3	3	4	4	4	4	4	4	4	4	4	4	Um alla daga	Háskóli	Framhaldsskóli	3.56647599237303	3	High	10	4	40	16	1	0	1
2217	2015	57.1	1705	19.64207394	Normal	kk	Foreldrar	1	1	1	1	1	2	1	1	3	1	1	1	1	1	3	3	4	4	4	4	3	4	4	3	4	4	1	4	4	4-5x í viku	NA	NA	3.65829928001557	3	High	13	4	35	18	NA	NA	1
2303	2015	72.2	1775	22.91608808	Normal	kk	Foreldrar	1	4	1	2	1	5	4	2	2	4	3	2	3	3	2	2	2	4	4	2	2	2	3	2	2	2	2	2	2	Um alla daga	Framhaldsskóli	Framhaldsskóli	3.67036011080332	3	High	29	8	21	14	0	0	1
2304	2015	77	1765	24.71731576	Normal	kk	Foreldrar	1	2	1	1	2	1	1	1	1	1	1	1	1	1	3	3	3	3	4	4	4	4	4	4	4	4	1	1	4	2-3x í viku	Háskóli	Háskóli	0	NA	NA	11	5	34	16	1	1	1
2305	2015	60.5	1795	18.77701135	Normal	kk	Móðir og maki	1	1	1	1	1	1	1	1	1	1	1	1	1	1	3	4	3	3	3	4	4	4	4	1	4	4	4	4	3	4-5x í viku	Háskóli	Háskóli	4.20110192837466	3	High	10	4	36	16	1	1	0
2310	2015	60.7	1725	20.39907582	Normal	kvk	Foreldrar	2	5	3	3	1	1	1	3	3	3	1	1	1	1	4	3	3	3	3	4	4	3	4	4	3	3	3	3	3	Um alla daga	Grunnskóli	Háskóli	0	NA	NA	16	13	34	16	0	1	1
2311	2015	69.2	1645	25.57256492	Overweight	kvk	Foreldrar	2	3	2	3	4	4	2	2	2	2	2	2	2	1	2	2	2	3	2	3	3	4	2	3	3	3	2	3	3	4-5x í viku	Iðnskóli	Framhaldsskóli	NA	NA	NA	23	10	29	11	0	0	1
2313	2015	53	1760	17.11002066	Underweight	kk	Foreldrar	1	1	1	1	2	3	1	1	2	1	1	1	2	2	2	3	2	2	2	2	3	4	3	2	3	2	2	3	1	4-5x í viku	Háskóli	Háskóli	3.5377358490566	3	High	16	4	25	11	1	1	1
2317	2015	57	1740	18.8267935	Normal	kvk	Foreldrar	1	3	1	2	1	1	1	1	2	1	1	1	1	1	3	3	3	3	3	3	3	3	4	3	3	4	2	3	3	Um alla daga	Háskóli	Háskóli	3.33333333333333	2	Medium	11	7	31	15	1	1	1
2320	2015	57.1	1640	21.22992267	Normal	kvk	Móðir og maki	1	4	1	1	1	1	3	4	1	3	1	3	3	1	3	1	2	3	3	3	3	2	3	2	3	3	2	2	2	4-5x í viku	NA	NA	2.45962249464876	1	Low	21	7	25	12	NA	NA	0
2208	2015	98.4	1890	27.5468212	Overweight	kk	Foreldrar	1	2	1	1	3	3	2	2	1	2	1	1	1	1	3	4	2	2	4	4	4	4	4	4	4	4	1	4	4	4-5x í viku	Háskóli	Framhaldsskóli	NA	NA	NA	17	5	37	15	1	0	1
2403	2015	51.1	1705	17.5781082	Underweight	kvk	Foreldrar	1	1	1	1	1	3	1	3	1	1	1	1	1	1	4	3	3	4	4	3	3	NA	3	2	3	4	4	2	3	4-5x í viku	Háskóli	Háskóli	2.39182430963252	1	Low	14	4	NA	18	1	1	1
2404	2015	53.8	1690	18.83687546	Normal	kvk	Foreldrar	1	4	4	4	1	1	1	1	1	1	1	1	1	1	4	4	4	4	4	4	4	4	4	1	4	4	4	4	4	2-3x í viku	Háskóli	Grunnskóli	2.54440313919868	1	Low	10	13	37	20	1	0	1
2405	2015	NA	NA	NA	NA	kk	NA	NA	NA	NA	NA	NA	NA	NA	NA	NA	NA	NA	NA	NA	NA	NA	NA	NA	NA	NA	NA	NA	NA	NA	NA	NA	NA	NA	NA	NA	NA	NA	NA	NA	NA	NA	NA	NA	NA	NA	NA	NA	NA
2406	2015	NA	NA	24.24742406	Normal	kvk	NA	NA	NA	NA	NA	NA	NA	NA	NA	NA	NA	NA	NA	NA	NA	NA	NA	NA	NA	NA	NA	NA	NA	NA	NA	NA	NA	NA	NA	NA	NA	NA	NA	NA	NA	NA	NA	NA	NA	NA	NA	NA	NA
2407	2015	NA	NA	NA	NA	kvk	NA	NA	NA	NA	NA	NA	NA	NA	NA	NA	NA	NA	NA	NA	NA	NA	NA	NA	NA	NA	NA	NA	NA	NA	NA	NA	NA	NA	NA	NA	NA	NA	NA	NA	NA	NA	NA	NA	NA	NA	NA	NA	NA
3101	2015	40.9	1615	15.68116248	Underweight	kvk	Móðir og maki	1	3	1	3	1	1	2	1	1	2	1	1	2	1	3	3	3	3	3	3	3	3	3	3	3	3	1	2	3	1x í viku	Háskóli	Háskóli	2.43955446889432	1	Low	13	8	27	15	1	1	0
3102	2015	63.5	1765	20.3837604	Normal	kvk	Foreldrar	2	1	1	1	1	2	1	1	1	1	1	1	1	1	3	4	3	3	4	4	3	4	4	1	4	4	4	4	4	Um alla daga	Háskóli	Háskóli	2.98162729658792	2	Medium	11	5	36	17	1	1	1
3105	2015	77.8	1800	24.01234568	Normal	kk	Foreldrar	1	1	1	1	1	1	1	1	1	1	1	1	1	1	4	4	4	4	4	4	4	4	4	1	4	4	4	4	4	4-5x í viku	Iðnskóli	Iðnskóli	3.89174521565267	3	High	10	4	37	20	0	0	1
3106	2015	75.5	1785	23.69575281	Normal	kk	Foreldrar	1	2	2	3	3	2	3	1	3	2	3	2	2	1	3	4	3	1	3	4	4	4	3	1	3	3	4	4	3	1x í viku	Grunnskóli	Háskóli	0	NA	NA	22	8	33	14	0	1	1
3107	2015	60.2	1690	21.07769336	Normal	kvk	Foreldrar	1	1	1	1	2	1	1	1	4	1	1	1	1	1	3	3	3	3	3	3	4	4	3	4	3	4	3	4	4	4-5x í viku	Háskóli	Framhaldsskóli	2.01919527500924	1	Low	14	4	36	15	1	0	1
3110	2015	69.4	1885	19.53155232	Normal	kk	Móðir	1	1	1	1	1	2	1	1	1	1	1	1	1	1	3	3	3	3	3	4	4	4	4	4	4	4	4	4	4	4-5x í viku	Háskóli	Framhaldsskóli	3.60230547550432	3	High	11	4	40	15	1	0	0
3112	2015	62.1	1650	22.80991736	Normal	kvk	Foreldrar	1	1	1	1	2	1	1	1	2	1	2	1	1	1	4	3	3	3	3	3	3	3	3	3	3	4	3	3	3	Um alla daga	Háskóli	Háskóli	2.81982465557345	2	Medium	13	4	31	16	1	1	1
3113	2015	74.4	1860	21.50537634	Normal	kk	Foreldrar	1	1	1	1	1	1	1	1	1	1	1	1	1	1	4	4	4	4	4	1	1	1	1	1	1	1	1	1	1	4-5x í viku	Háskóli	Háskóli	2.93085424133812	2	Medium	10	4	10	20	1	1	1
3114	2015	46.1	1685	16.23682519	Underweight	kvk	Foreldrar	1	1	1	1	2	3	2	1	3	1	1	1	1	1	4	4	4	3	4	4	4	4	4	4	4	4	4	4	4	2-3x í viku	Háskóli	Háskóli	2.40539889129911	1	Low	16	4	40	19	1	1	1
3115	2015	47.6	1625	18.0260355	Underweight	kvk	Foreldrar	1	2	1	2	1	1	1	1	1	2	1	1	1	1	3	2	3	3	3	3	3	3	3	3	2	3	2	3	2	1x í viku	Háskóli	Háskóli	2.62838468720821	1	Low	11	6	27	14	1	1	1
3118	2015	69.3	1730	23.15479969	Normal	kk	Faðir	2	1	1	1	1	2	1	1	3	1	1	2	1	1	3	3	3	3	3	2	2	1	2	3	2	2	3	1	1	4-5x í viku	Háskóli	Framhaldsskóli	3.06236972903639	2	Medium	14	5	19	15	1	0	0
3119	2015	88.7	1755	28.79846754	Overweight	kk	Foreldrar	1	2	4	3	4	1	3	2	3	3	3	2	3	2	2	2	2	3	4	1	3	2	2	4	4	2	1	2	2	2-3x í viku	NA	Framhaldsskóli	1.74746335963923	1	Low	26	10	23	13	NA	0	1
3120	2015	76.3	1785	23.94683364	Normal	kvk	Móðir	1	1	1	1	2	2	1	2	2	2	1	1	1	1	3	3	3	4	3	4	3	4	4	3	4	4	2	4	4	4-5x í viku	Háskóli	Háskóli	2.15523518275811	1	Low	15	4	36	16	1	1	0
3122	2015	56.3	1640	20.93248067	Normal	kvk	Foreldrar	1	1	1	1	3	2	4	4	1	3	2	1	1	1	3	4	3	3	4	4	4	4	4	1	3	3	3	4	3	Um alla daga	Háskóli	Háskóli	2.84191829484902	2	Medium	22	4	33	17	1	1	1
3123	2015	68.9	1840	20.35089792	Normal	kk	Foreldrar	1	1	1	1	1	1	1	1	1	1	1	2	1	1	4	4	4	4	3	1	1	1	1	4	1	1	1	1	1	Um alla daga	Háskóli	Háskóli	3.89856474762135	3	High	11	4	13	19	1	1	1
3124	2015	56	1635	20.94847983	Normal	kvk	Foreldrar	5	5	3	5	4	3	4	4	4	4	4	4	4	1	4	4	3	4	3	3	3	2	3	2	3	3	2	2	3	2-3x í viku	Háskóli	Háskóli	2.43650793650793	1	Low	36	18	26	18	1	1	1
3201	2015	82.6	1750	26.97142857	Overweight	kk	Faðir	1	1	1	1	1	1	1	1	2	1	1	1	1	1	4	4	4	4	4	4	4	4	4	1	1	4	4	4	4	Um alla daga	Háskóli	Háskóli	3.05690072639225	2	Medium	11	4	34	20	1	1	0
3202	2015	75.8	1745	24.89306328	Normal	kvk	NA	2	1	1	4	4	2	1	3	3	2	3	2	1	1	3	2	3	3	3	3	3	3	3	2	3	3	3	3	4	Um alla daga	Háskóli	Háskóli	2.39519202579889	1	Low	22	8	30	14	1	1	NA
3203	2015	58.8	1760	18.98243802	Normal	kk	Foreldrar	1	1	1	1	1	1	1	1	1	1	1	1	1	1	4	4	4	4	3	4	4	4	4	1	4	4	2	4	4	Um alla daga	Iðnskóli	Háskóli	3.57615268329554	3	High	10	4	35	19	0	1	1
3204	2015	64	1805	19.64380261	Normal	kk	Foreldrar	1	1	1	1	1	2	1	1	1	1	1	1	1	1	4	4	3	3	4	4	3	4	4	4	4	3	4	4	4	Um alla daga	Háskóli	Framhaldsskóli	3.04253472222222	2	Medium	11	4	38	18	1	0	1
3205	2015	65.6	1855	19.06408701	Normal	kk	Foreldrar	1	1	1	1	1	1	1	1	1	1	1	2	1	1	4	3	4	4	4	4	4	4	4	4	4	4	4	4	4	Um alla daga	Háskóli	Háskóli	3.84061653116531	3	High	11	4	40	19	1	1	1
3206	2015	49	1615	18.78672277	Normal	kvk	Foreldrar	1	3	2	2	3	1	4	3	1	4	3	3	1	1	3	1	2	2	2	2	2	2	2	3	3	2	2	2	2	1x í viku	Háskóli	Grunnskóli	2.6077097505669	1	Low	24	8	22	10	1	0	1
3208	2015	62.4	1760	20.1446281	Normal	kk	Faðir	3	1	1	2	2	1	3	1	2	2	1	2	1	1	4	2	4	4	4	3	3	3	4	4	3	3	3	3	3	4-5x í viku	Háskóli	Háskóli	2.97364672364673	2	Medium	16	7	32	18	1	1	0
3209	2015	58.8	1600	22.96875	Normal	kvk	Foreldrar	1	1	1	1	2	1	1	1	1	1	1	1	1	1	3	2	3	3	4	4	4	4	4	4	3	3	2	4	3	4-5x í viku	Háskóli	Iðnskóli	2.50566893424036	1	Low	11	4	35	15	1	0	1
3210	2015	62.7	1690	21.95301285	Normal	kvk	Foreldrar	1	1	1	NA	2	2	1	1	1	1	1	1	1	1	3	3	2	2	2	3	3	3	3	3	3	3	3	3	3	2-3x í viku	NA	Iðnskóli	2.64043948254475	1	Low	12	NA	30	12	NA	0	1
3211	2015	64.7	1740	21.3700621	Normal	kk	Foreldrar	1	1	1	1	2	1	1	1	2	1	2	1	1	1	4	4	3	3	4	4	4	4	4	1	4	4	4	4	4	4-5x í viku	Háskóli	Háskóli	3.82105443929246	3	High	13	4	37	18	1	1	1
3213	2015	67.9	1740	22.42700489	Normal	kvk	Móðir og maki	1	2	1	2	2	1	1	1	2	2	2	1	1	1	3	3	3	3	4	4	3	4	3	4	4	3	4	4	4	Um alla daga	Háskóli	Háskóli	3.0666012109311	2	Medium	14	6	37	16	1	1	0
3214	2015	51.8	1655	18.91183907	Normal	kk	Foreldrar	1	1	1	1	1	1	2	1	2	2	1	1	1	1	4	3	4	3	4	4	4	4	4	1	4	4	4	4	4	Um alla daga	Háskóli	Háskóli	3.94680394680394	3	High	13	4	37	18	1	1	1
3215	2015	66.7	1770	21.29017843	Normal	kk	Foreldrar	1	1	1	1	1	1	2	1	2	1	1	1	1	1	3	3	3	3	3	3	3	3	3	3	3	3	3	3	3	Um alla daga	Háskóli	Framhaldsskóli	4.01049475262369	3	High	12	4	30	15	1	0	1
3216	2015	66.5	1785	20.87109354	Normal	kk	Foreldrar	1	1	1	1	1	1	1	1	1	1	1	1	1	1	4	3	3	4	3	4	4	4	4	1	4	4	4	4	4	Um alla daga	Iðnskóli	Háskóli	3.58813700918964	3	High	10	4	37	17	0	1	1
3217	2015	69.7	1820	21.04214467	Normal	kk	Faðir	1	1	1	1	1	2	1	1	2	1	1	1	1	1	1	4	4	4	4	4	4	4	4	1	4	4	4	4	4	Um alla daga	Háskóli	Háskóli	4.06902598437749	3	High	12	4	37	17	1	1	0
3218	2015	72.6	1655	26.50578217	Overweight	kvk	Foreldrar	2	1	1	1	1	3	1	1	4	1	1	5	1	1	3	3	3	3	3	4	4	4	4	4	3	4	2	4	4	4-5x í viku	Háskóli	Háskóli	2.29568411386594	1	Low	19	5	37	15	1	1	1
3219	2015	76.6	1870	21.90511596	Normal	kk	Faðir	1	1	1	1	2	1	1	1	3	2	1	2	1	1	4	3	4	4	4	4	4	4	4	4	4	4	4	4	4	Um alla daga	Háskóli	Framhaldsskóli	3.86205395996518	3	High	15	4	40	19	1	0	0
3220	2015	64.1	1715	21.7936404	Normal	kk	Faðir og maki	1	1	1	2	2	2	2	1	2	1	1	1	1	1	3	4	4	4	4	4	3	4	4	1	1	3	4	4	3	2-3x í viku	Háskóli	Háskóli	3.41480325879702	3	High	14	5	31	19	1	1	0
3222	2015	53.7	1710	18.36462501	Underweight	kvk	NA	NA	NA	NA	NA	NA	NA	NA	NA	NA	NA	NA	NA	NA	NA	NA	NA	NA	NA	NA	NA	NA	NA	NA	NA	NA	NA	NA	NA	NA	NA	NA	NA	2.83881647010138	2	Medium	NA	NA	NA	NA	NA	NA	NA
3223	2015	57.9	1630	21.79231435	Normal	kvk	Foreldrar	1	3	2	1	4	2	3	4	2	4	4	3	2	1	3	3	3	3	3	3	3	3	4	3	3	3	3	2	3	4-5x í viku	Háskóli	Háskóli	3.05123776626368	2	Medium	29	7	30	15	1	1	1
3401	2015	75.4	1670	27.03574886	Overweight	kvk	Móðir	1	1	1	1	1	1	1	1	1	1	1	1	1	1	4	4	4	4	3	4	4	4	4	4	4	4	4	4	4	2-3x í viku	Háskóli	Háskóli	2.15148835838491	1	Low	10	4	40	19	1	1	0
3207	2015	58.2	1655	21.24843694	Normal	kvk	Foreldrar	3	3	3	3	3	1	3	3	1	3	1	1	2	1	3	2	2	2	3	2	2	3	3	3	1	2	1	2	2	2-3x í viku	Háskóli	Háskóli	NA	NA	NA	19	12	21	12	1	1	1
3403	2015	64.3	1705	22.11883283	Normal	kvk	Foreldrar	1	3	1	1	3	3	3	3	3	3	1	3	1	1	3	2	2	2	3	4	4	4	4	4	4	4	2	4	4	2-3x í viku	Háskóli	Háskóli	2.04596509417661	1	Low	24	6	38	12	1	1	1
3404	2015	52.9	1570	21.46131689	Normal	kvk	Foreldrar	2	2	3	3	2	1	1	1	1	2	2	1	2	1	2	2	1	3	2	3	2	2	2	2	2	3	1	4	4	1x í viku	NA	NA	2.34824616677168	1	Low	14	10	25	10	NA	NA	1
3405	2015	68.8	1670	24.66922443	Normal	kvk	Foreldrar	1	2	3	1	2	1	2	3	2	2	2	1	2	1	3	3	2	3	3	4	3	2	3	2	3	3	2	3	3	4-5x í viku	Háskóli	Háskóli	2.74547803617571	2	Medium	18	7	28	14	1	1	1
3406	2015	71.9	1700	24.87889273	Normal	kvk	Foreldrar	4	4	4	4	4	4	4	5	4	5	5	5	4	5	3	2	2	3	2	3	2	3	3	3	3	1	2	2	3	1x í viku	Grunnskóli	Framhaldsskóli	2.22531293463143	1	Low	45	16	25	12	0	0	1
3407	2015	66.4	1665	23.95187981	Normal	kvk	Foreldrar	1	4	3	4	3	1	1	3	3	2	3	4	3	1	3	2	3	4	3	3	3	3	3	1	3	3	2	2	2	4-5x í viku	Háskóli	Háskóli	2.54685408299866	1	Low	24	12	25	15	1	1	1
3408	2015	69.1	1650	25.38108356	Overweight	kvk	Móðir	2	3	3	3	3	2	3	2	4	3	3	2	2	2	3	2	2	2	2	3	3	3	3	2	2	3	2	3	3	4-5x í viku	Háskóli	Grunnskóli	2.00996944846439	1	Low	26	11	27	11	1	0	0
3409	2015	71.2	1735	23.65271699	Normal	kk	Móðir og maki	1	1	1	1	1	1	1	1	2	1	1	1	1	1	4	3	3	4	4	4	4	4	4	4	4	4	4	4	4	4-5x í viku	Grunnskóli	Grunnskóli	3.71800873907615	3	High	11	4	40	18	0	0	0
3410	2015	59.6	1740	19.68555952	Normal	kvk	Foreldrar	5	3	4	1	5	5	1	5	2	5	5	5	5	1	4	1	1	4	2	2	2	2	2	1	3	2	3	1	3	Sjaldnar en 1x í viku	Háskóli	Háskóli	2.35272184936614	1	Low	39	13	21	12	1	1	1
3411	2015	65.6	1660	23.80606764	Normal	kk	Foreldrar	1	1	1	1	1	1	1	1	2	1	1	2	1	1	4	4	4	4	4	4	4	4	4	4	4	4	3	4	1	Um alla daga	Háskóli	Grunnskóli	2.68038617886178	2	Medium	12	4	36	20	1	0	1
3412	2015	69.2	1805	21.23986157	Normal	kk	Foreldrar	1	1	1	1	1	1	1	1	1	1	1	1	1	NA	4	4	4	4	4	4	4	4	4	1	4	4	2	4	4	4-5x í viku	Háskóli	Háskóli	3.61271676300578	3	High	NA	4	35	20	1	1	1
3413	2015	55.2	1700	19.10034602	Normal	kk	Foreldrar	1	1	1	1	1	1	1	1	1	1	1	1	1	1	4	4	4	4	4	4	4	4	4	1	4	4	4	4	1	2-3x í viku	Háskóli	Háskóli	4.07608695652174	3	High	10	4	34	20	1	1	1
3414	2015	46.2	1575	18.62433862	Normal	kvk	Faðir og maki	1	1	1	1	2	1	2	2	2	1	3	1	1	1	3	3	3	3	2	3	3	2	3	1	3	3	2	2	2	1x í viku	Iðnskóli	NA	2.04425204425204	1	Low	16	4	24	14	0	NA	0
3415	2015	44.6	1585	17.75318692	Underweight	kvk	NA	2	5	4	3	1	1	2	3	3	2	2	4	1	1	2	1	1	2	1	2	3	2	3	2	2	3	2	2	3	1x í viku	Háskóli	Iðnskóli	2.11758844045839	1	Low	20	14	24	7	1	0	NA
3416	2015	66.2	1765	21.25047147	Normal	kvk	Foreldrar	1	1	2	1	3	2	1	3	2	3	3	2	1	1	3	3	2	2	3	3	3	3	3	3	2	3	1	3	3	Um alla daga	Háskóli	Háskóli	0	NA	NA	21	5	27	13	1	1	1
3417	2015	74.5	1615	28.56348666	Overweight	kvk	Foreldrar	1	2	2	2	3	1	2	3	2	3	2	2	2	2	3	3	3	2	3	3	3	3	3	3	3	3	2	3	3	4-5x í viku	Háskóli	Framhaldsskóli	2.21923937360179	1	Low	22	7	29	14	1	0	1
3418	2015	66.7	1725	22.41545894	Normal	kk	Móðir	1	1	1	1	1	1	1	1	1	1	1	1	1	1	4	3	4	4	4	4	4	4	4	4	4	4	3	4	4	2-3x í viku	Háskóli	Háskóli	3.24837581209396	2	Medium	10	4	39	19	1	1	0
3419	2015	56.5	1665	20.3807411	Normal	kvk	NA	1	2	1	1	3	1	1	1	3	1	2	1	1	1	3	3	4	4	4	4	3	4	3	2	3	3	4	4	4	4-5x í viku	Háskóli	NA	2.97345132743363	2	Medium	15	5	34	18	1	NA	NA
3420	2015	66.6	1720	22.51216874	Normal	kvk	NA	1	2	1	1	1	1	1	2	1	2	2	1	1	1	4	3	3	3	3	4	4	4	4	4	4	3	3	4	4	4-5x í viku	Háskóli	Háskóli	2.56256256256257	1	Low	13	5	38	16	1	1	NA
3421	2015	63.1	1755	20.4868467	Normal	kk	Foreldrar	1	1	1	1	1	1	1	1	1	1	1	1	1	1	4	3	3	4	4	3	3	4	3	4	4	4	4	4	4	4-5x í viku	Háskóli	Háskóli	2.70294065856666	2	Medium	10	4	37	18	1	1	1
3422	2015	77.7	1795	24.11526912	Normal	kk	Móðir og maki	1	1	1	1	1	1	1	1	2	1	3	1	2	1	4	4	4	4	4	4	4	4	4	4	4	4	1	4	4	Um alla daga	Iðnskóli	Iðnskóli	2.78850278850279	2	Medium	14	4	37	20	0	0	0
3424	2015	71.7	1620	27.32053041	Overweight	kvk	Foreldrar	1	2	1	1	2	1	1	2	2	2	1	1	1	1	3	3	2	3	3	3	3	4	4	3	3	3	2	4	4	2-3x í viku	Háskóli	Háskóli	2.28730822873082	1	Low	14	5	33	14	1	1	1
3425	2015	56.9	1650	20.89990817	Normal	kvk	Foreldrar	4	5	3	4	2	2	3	2	3	2	3	2	1	1	3	3	2	2	2	3	3	2	3	2	3	3	2	2	3	2-3x í viku	Háskóli	Háskóli	2.15192345245069	1	Low	21	16	26	12	1	1	1
3426	2015	71.3	1740	23.55000661	Normal	kk	Foreldrar	2	2	3	3	2	1	2	2	4	2	1	2	3	1	3	3	4	3	4	3	4	3	4	3	3	4	1	3	3	4-5x í viku	Framhaldsskóli	Grunnskóli	3.08944989870656	2	Medium	20	10	31	17	0	0	1
3427	2015	47.2	1670	16.92423536	Underweight	kvk	Foreldrar	1	1	1	1	1	1	1	1	1	1	1	1	1	1	3	4	3	4	4	3	3	4	3	4	3	4	3	4	4	Aldrei	Háskóli	Iðnskóli	2.47175141242939	1	Low	10	4	35	18	1	0	1
3428	2015	69.9	1890	19.56832116	Normal	kk	Foreldrar	1	1	1	1	1	1	1	1	1	1	1	1	1	1	4	4	4	4	4	4	4	4	4	4	4	4	4	4	4	2-3x í viku	Háskóli	Framhaldsskóli	2.86123032904149	2	Medium	10	4	40	20	1	0	1
3429	2015	56.7	1715	19.27768192	Normal	kk	Foreldrar	1	1	1	1	1	1	1	1	2	1	2	1	1	1	3	3	3	3	2	3	4	4	3	3	3	3	3	4	3	1x í viku	Háskóli	Framhaldsskóli	NA	NA	NA	12	4	33	14	1	0	1
3430	2015	70.2	1720	23.72904273	Normal	kk	Foreldrar	2	1	1	1	1	1	1	1	1	1	1	1	1	1	3	3	3	3	3	4	4	1	4	4	1	4	1	4	4	Um alla daga	Háskóli	Framhaldsskóli	3.08641975308642	2	Medium	10	5	31	15	1	0	1
3431	2015	50.5	1635	18.89103985	Normal	kvk	Foreldrar	1	1	1	1	1	1	1	1	1	1	1	1	1	1	4	4	4	4	4	4	4	4	4	4	4	4	4	4	1	4-5x í viku	NA	NA	1.25852585258526	1	Low	10	4	37	20	NA	NA	1
3432	2015	68.6	1740	22.65821112	Normal	kvk	Faðir	1	1	1	1	1	2	1	1	2	1	1	1	1	1	4	4	4	4	4	4	3	4	3	4	4	4	4	4	4	Um alla daga	Háskóli	Háskóli	2.91545189504373	2	Medium	12	4	38	20	1	1	0
3433	2015	48.8	1635	18.25510385	Underweight	kvk	Móðir	4	5	4	5	5	4	3	4	5	4	4	4	4	2	3	3	2	3	3	3	3	2	3	2	3	2	1	2	2	NA	Grunnskóli	Háskóli	2.4408014571949	1	Low	39	18	23	14	0	1	0
3434	2015	69.6	1770	22.21583836	Normal	kvk	NA	1	2	1	1	2	2	2	1	3	2	3	2	2	1	3	2	2	2	3	2	3	3	3	3	3	3	2	2	3	1x í viku	Háskóli	Háskóli	1.95083014048532	1	Low	20	5	27	12	1	1	NA
3435	2015	57.4	1775	18.21860742	Underweight	kk	Foreldrar	1	1	1	1	1	1	1	1	4	1	1	1	1	1	3	3	3	4	3	3	3	4	3	2	3	3	3	4	4	4-5x í viku	Háskóli	Háskóli	0	NA	NA	13	4	32	16	1	1	1
3436	2015	55.2	1700	19.10034602	Normal	kk	Faðir	1	1	1	1	1	1	1	1	1	1	1	1	1	1	4	4	4	4	3	4	4	4	4	1	4	4	4	4	4	4-5x í viku	Háskóli	NA	3.28603059581321	2	Medium	10	4	37	19	1	NA	0
3437	2015	64.4	1675	22.95388728	Normal	kvk	NA	1	1	2	2	3	3	2	1	2	2	1	1	1	1	3	3	3	3	3	4	4	4	4	4	4	4	3	4	4	Um alla daga	Háskóli	Háskóli	2.26363008971705	1	Low	17	6	39	15	1	1	NA
3438	2015	55.4	1625	20.97988166	Normal	kvk	Faðir	2	2	1	1	2	1	2	2	1	2	1	1	1	1	3	4	3	3	3	3	4	4	4	4	3	4	2	4	4	Um alla daga	Háskóli	Háskóli	3.12474929803449	2	Medium	14	6	36	16	1	1	0
3439	2015	46.2	1645	17.073013	Underweight	kvk	Foreldrar	1	3	1	3	3	4	1	1	2	2	1	1	1	1	3	3	3	3	3	3	3	4	4	4	4	3	3	4	4	4-5x í viku	NA	Háskóli	1.73160173160173	1	Low	17	8	36	15	NA	1	1
4102	2015	73.1	1710	24.99914504	Normal	kk	Foreldrar	1	1	1	2	1	1	1	1	1	1	1	1	1	1	3	3	2	2	3	4	3	3	3	3	3	3	2	4	3	Um alla daga	Háskóli	Háskóli	2.88037695698435	2	Medium	10	5	31	13	1	1	1
4105	2015	53.5	1570	21.70473447	Normal	kvk	Móðir og maki	1	1	2	3	4	1	1	4	4	4	3	3	1	1	3	2	3	4	2	3	3	1	3	3	3	3	1	3	2	4-5x í viku	Grunnskóli	Grunnskóli	2.64589823468329	1	Low	26	7	25	14	0	0	0
4112	2015	60.3	1675	21.49253731	Normal	kvk	Móðir og maki	1	1	1	2	3	2	1	1	3	1	2	1	1	1	3	4	4	3	3	4	4	4	3	2	4	4	4	4	4	Um alla daga	Iðnskóli	Grunnskóli	2.78975492905841	2	Medium	16	5	37	17	0	0	0
4113	2015	70	1855	20.34277577	Normal	kk	Foreldrar	1	1	1	1	1	1	1	1	1	1	1	1	1	1	4	4	4	4	4	4	4	4	4	4	4	4	4	4	4	Um alla daga	Iðnskóli	Iðnskóli	3.9563492063492	3	High	10	4	40	20	0	0	1
4115	2015	57.4	1725	19.29006511	Normal	kvk	Móðir og maki	2	3	1	3	1	2	1	3	1	3	3	1	1	1	4	4	4	4	4	4	4	4	4	4	4	4	4	4	4	2-3x í viku	Háskóli	Grunnskóli	2.31126596980256	1	Low	17	9	40	20	1	0	0
4116	2015	52.5	1580	21.03028361	Normal	kvk	Móðir og maki	3	3	3	4	3	5	1	4	5	3	2	1	1	1	4	4	4	4	4	3	3	2	2	3	3	3	3	1	2	Um alla daga	Iðnskóli	Iðnskóli	2.47619047619048	1	Low	26	13	25	20	0	0	0
4117	2015	57.5	1675	20.49454221	Normal	kvk	Móðir	1	4	2	4	3	2	2	4	1	4	2	2	2	1	4	4	3	4	3	3	3	4	3	4	3	3	3	4	3	4-5x í viku	Háskóli	Framhaldsskóli	2.83671497584541	2	Medium	23	11	33	18	1	0	0
4119	2015	57.7	1770	18.41744071	Underweight	kk	Foreldrar	1	1	1	1	3	1	1	1	3	1	3	1	1	1	3	3	4	3	3	4	4	4	4	4	4	3	3	4	4	Um alla daga	Háskóli	Háskóli	3.2784517619873	2	Medium	16	4	38	16	1	1	1
4201	2015	71.3	1785	22.37757848	Normal	kk	Foreldrar	2	2	2	2	2	2	2	2	2	2	2	2	2	2	4	4	4	4	4	4	4	4	4	4	4	3	4	4	4	NA	Grunnskóli	Iðnskóli	2.96478105033505	2	Medium	20	8	39	20	0	0	1
4207	2015	48	1600	18.75	Normal	kvk	Foreldrar	2	4	1	4	3	4	2	3	5	3	2	1	1	1	3	3	2	2	2	4	3	3	3	3	3	3	1	3	2	2-3x í viku	Háskóli	Háskóli	2.87962962962962	2	Medium	25	11	28	12	1	1	1
4208	2015	73.8	1750	24.09795918	Normal	kk	Foreldrar	1	1	1	1	1	1	1	1	1	1	1	1	1	1	2	3	2	2	2	3	3	4	2	3	3	3	4	4	4	1x í viku	Háskóli	Háskóli	2.32610659439928	1	Low	10	4	33	11	1	1	1
4211	2015	62.2	1670	22.30269999	Normal	kvk	Foreldrar	2	1	1	1	1	1	1	1	3	3	1	3	1	1	4	3	4	3	2	4	4	4	3	4	4	4	4	4	4	4-5x í viku	Háskóli	Háskóli	0	NA	NA	16	5	39	16	1	1	1
4212	2015	91.3	1765	29.30767441	Overweight	kk	Foreldrar	1	2	1	2	3	1	1	1	1	2	1	1	2	1	2	2	1	1	1	3	3	1	1	2	2	2	2	2	2	2-3x í viku	Háskóli	Háskóli	2.27881221857126	1	Low	14	6	20	7	1	1	1
4213	2015	79.6	1690	27.87017261	Overweight	kvk	Foreldrar	1	NA	3	3	3	3	3	4	4	4	4	4	3	1	3	3	3	2	2	3	3	3	3	1	3	3	2	2	2	Aldrei	NA	NA	0	NA	NA	33	NA	25	13	NA	NA	1
4214	2015	80.1	1635	29.96380776	Overweight	kvk	Faðir	1	1	1	1	1	1	2	2	1	1	1	1	2	1	3	2	3	2	4	4	3	1	4	4	4	4	4	2	2	Um alla daga	Grunnskóli	Grunnskóli	2.19170481342767	1	Low	13	4	32	14	0	0	0
4216	2015	52.4	1690	18.34669654	Underweight	kvk	Foreldrar	1	1	1	1	1	1	1	1	3	1	1	1	1	1	4	4	3	3	2	4	4	4	4	4	4	4	2	4	4	1x í viku	Háskóli	Háskóli	2.11195928753181	1	Low	12	4	38	16	1	1	1
4222	2015	66.2	1780	20.89382654	Normal	kk	Foreldrar	1	1	1	1	1	1	1	1	1	1	2	1	1	1	3	3	2	3	3	3	3	3	3	3	3	3	3	3	4	Um alla daga	Háskóli	Háskóli	3.60859348774757	3	High	11	4	31	14	1	1	1
4301	2015	67.6	1795	20.9805945	Normal	kk	Foreldrar	1	1	1	1	1	1	1	1	1	1	1	1	1	1	3	3	3	3	4	4	4	3	4	3	4	4	3	4	4	Um alla daga	Grunnskóli	Grunnskóli	4.58579881656805	3	High	10	4	37	16	0	0	1
4304	2015	62.9	1685	22.15393285	Normal	kvk	Foreldrar	1	1	1	2	2	1	1	1	1	2	2	1	1	1	3	3	3	2	4	4	3	4	3	1	3	2	1	4	3	4-5x í viku	Háskóli	Háskóli	2.16922805158099	1	Low	13	5	28	15	1	1	1
4306	2015	55.4	1655	20.22617537	Normal	kvk	Móðir	1	1	1	2	1	2	1	1	3	2	1	1	1	1	2	3	3	3	3	4	3	4	4	4	3	4	3	4	3	2-3x í viku	Háskóli	Háskóli	2.40673886883273	1	Low	14	5	36	14	1	1	0
4307	2015	59.5	1740	19.65253006	Normal	kk	Móðir	1	1	1	1	1	2	1	1	1	2	1	1	1	1	1	NA	1	1	3	3	3	4	3	2	4	4	4	4	4	1x í viku	Grunnskóli	Grunnskóli	3.40802987861812	3	High	12	4	35	NA	0	0	0
4308	2015	60.3	1640	22.41969066	Normal	kvk	NA	5	4	4	3	4	5	4	3	5	4	3	4	5	5	3	3	3	3	1	4	3	4	3	4	3	3	3	4	3	Sjaldnar en 1x í viku	Háskóli	Háskóli	0	NA	NA	42	16	34	13	1	1	NA
4309	2015	67.2	1755	21.81800472	Normal	kk	NA	1	1	1	1	1	1	1	1	1	1	1	1	1	1	4	4	4	4	4	4	4	4	4	1	4	1	4	1	4	Um alla daga	Háskóli	Iðnskóli	3.05886243386244	2	Medium	10	4	31	20	1	0	NA
4312	2015	70.9	1725	23.82692712	Normal	kvk	Móðir og maki	1	1	1	1	1	1	1	3	3	3	1	1	1	1	2	2	2	2	3	3	3	3	3	2	3	2	2	3	3	Um alla daga	Grunnskóli	Iðnskóli	2.27550540667606	1	Low	16	4	27	11	0	0	0
4313	2015	58.9	1680	20.86876417	Normal	kvk	Foreldrar	2	1	1	1	3	4	1	2	3	1	1	1	1	1	4	4	4	4	4	4	4	4	4	4	4	4	3	4	4	Um alla daga	Iðnskóli	Framhaldsskóli	2.92020373514431	2	Medium	18	5	39	20	0	0	1
4315	2015	56.3	1730	18.81118647	Normal	kvk	Foreldrar	1	2	1	1	1	1	1	1	1	1	1	1	1	1	4	4	4	4	4	4	3	4	3	2	4	4	3	4	4	2-3x í viku	Iðnskóli	Framhaldsskóli	2.99190842707716	2	Medium	10	5	35	20	0	0	1
4316	2015	70.9	1830	21.17113082	Normal	kk	Foreldrar	1	1	1	1	1	1	1	1	1	1	1	1	1	1	3	4	4	3	3	4	4	4	4	1	4	4	4	4	4	4-5x í viku	Háskóli	Háskóli	3.76116596144805	3	High	10	4	37	17	1	1	1
4401	2015	57.8	1690	20.23738665	Normal	kvk	Foreldrar	1	2	1	1	1	3	1	1	2	2	1	1	1	1	3	3	2	3	3	4	3	4	3	4	4	3	4	4	4	2-3x í viku	Iðnskóli	Framhaldsskóli	2.61822376009227	1	Low	14	5	37	14	0	0	1
4402	2015	53.3	1635	19.93846384	Normal	kvk	Foreldrar	1	2	2	3	4	2	2	2	2	2	1	1	1	1	3	2	1	2	2	3	2	4	3	3	3	2	2	3	3	Um alla daga	Háskóli	Framhaldsskóli	2.56410256410257	1	Low	18	8	28	10	1	0	1
4403	2015	64.3	1780	20.29415478	Normal	kk	NA	1	1	1	1	1	1	1	1	1	1	1	1	1	1	4	4	4	3	4	4	4	4	4	1	3	4	4	4	4	Um alla daga	Háskóli	Háskóli	3.50354242267151	3	High	10	4	36	19	1	1	NA
4404	2015	66.8	1690	23.38853682	Normal	kvk	Móðir	2	2	2	3	3	4	3	3	4	3	3	3	1	1	3	3	2	3	3	3	3	4	3	3	3	3	3	4	3	Um alla daga	Iðnskóli	Framhaldsskóli	0	NA	NA	28	9	32	14	0	0	0
4305	2015	52.5	1780	16.56987754	Underweight	kvk	Foreldrar	1	1	1	1	1	1	1	1	1	1	1	1	1	1	3	3	3	3	4	4	4	4	4	4	4	3	4	4	4	Um alla daga	Háskóli	Háskóli	NA	NA	NA	10	4	39	16	1	1	1
4406	2015	73.6	1755	23.89590994	Normal	kvk	Foreldrar	1	1	1	1	1	2	1	3	3	1	1	2	1	1	3	2	2	2	1	3	4	2	3	2	3	4	2	2	1	1x í viku	Iðnskóli	Iðnskóli	1.21074879227053	1	Low	16	4	26	10	0	0	1
4407	2015	74.3	1725	24.96954421	Normal	kvk	Foreldrar	3	1	1	1	1	2	1	1	1	2	1	2	1	1	3	4	2	4	3	4	4	4	4	1	4	4	4	3	4	2-3x í viku	Háskóli	Framhaldsskóli	2.77254374158816	2	Medium	13	6	36	16	1	0	1
4408	2015	47.8	1700	16.53979239	Underweight	kvk	Foreldrar	1	1	1	1	1	1	1	1	1	1	1	1	1	1	4	3	4	4	4	4	4	4	4	4	4	4	4	4	4	Um alla daga	Háskóli	Háskóli	3.65411436541144	3	High	10	4	40	19	1	1	1
4409	2015	84.5	1605	32.80247668	Obese	kvk	Foreldrar	1	1	1	1	1	1	1	1	2	1	1	1	1	1	3	3	2	3	3	3	3	3	3	3	3	3	1	3	3	1x í viku	Háskóli	Háskóli	1.8145956607495	1	Low	11	4	28	14	1	1	1
4410	2015	61.7	1575	24.87276392	Normal	kvk	Móðir	1	1	1	2	3	3	3	2	1	3	2	2	2	1	3	1	2	2	2	3	2	3	2	2	2	3	3	3	3	4-5x í viku	Grunnskóli	NA	2.26904376012966	1	Low	22	5	26	10	0	NA	0
4411	2015	53.5	1570	21.70473447	Normal	kvk	Faðir	1	3	1	3	1	4	1	2	4	1	1	1	1	1	3	2	1	2	4	3	3	3	3	3	3	3	3	3	2	Um alla daga	Háskóli	Framhaldsskóli	2.29283489096574	1	Low	17	8	29	12	1	0	0
4412	2015	73.1	1845	21.47457789	Normal	kk	Foreldrar	1	1	1	1	1	1	1	1	1	1	1	1	1	1	3	4	4	4	4	1	1	1	1	1	1	1	1	1	1	4-5x í viku	Háskóli	Háskóli	3.73157014743882	3	High	10	4	10	19	1	1	1
4413	2015	73.7	1880	20.85219556	Normal	kk	NA	1	1	1	1	1	1	1	1	2	1	1	1	1	1	4	4	4	4	4	4	3	4	4	1	4	4	4	4	4	Um alla daga	Háskóli	Háskóli	3.39966832504147	3	High	11	4	36	20	1	1	NA
4414	2015	60.5	1805	18.56953216	Normal	kk	Foreldrar	1	1	1	1	1	1	1	1	2	1	1	1	1	1	3	3	2	3	2	3	2	3	3	3	3	3	2	3	3	2-3x í viku	Iðnskóli	Háskóli	4.13223140495868	3	High	11	4	28	13	0	1	1
4415	2015	57.6	1770	18.3855214	Underweight	kk	Foreldrar	1	1	1	1	1	1	1	1	2	1	1	1	1	1	3	4	2	1	3	4	4	4	4	4	4	4	4	4	4	4-5x í viku	Iðnskóli	Háskóli	3.59760802469135	3	High	11	4	40	13	0	1	1
4416	2015	57.6	1740	19.02497027	Normal	kk	Móðir	4	1	1	1	2	1	1	1	3	1	2	2	1	1	3	4	4	3	3	4	4	4	3	4	4	4	3	4	4	1x í viku	Háskóli	NA	2.98032407407408	2	Medium	15	7	38	17	1	NA	0
4417	2015	53.2	1640	19.77989292	Normal	kvk	Foreldrar	1	1	1	1	1	1	1	1	2	1	1	1	1	1	4	3	4	4	4	4	4	4	4	4	4	4	4	4	4	Um alla daga	Iðnskóli	Iðnskóli	3.13283208020051	2	Medium	11	4	40	19	0	0	1
4418	2015	49.7	1580	19.90866848	Normal	kvk	Foreldrar	1	2	1	1	1	1	1	1	1	1	1	1	1	1	4	3	4	4	4	3	3	2	3	2	3	3	2	2	3	4-5x í viku	Framhaldsskóli	Framhaldsskóli	2.72300469483567	2	Medium	10	5	26	19	0	0	1
4419	2015	116.6	1840	34.4399811	Obese	kk	Foreldrar	2	1	1	1	3	2	4	5	5	3	3	4	5	2	3	3	2	2	NA	4	3	2	3	3	3	3	1	2	2	2-3x í viku	Framhaldsskóli	Framhaldsskóli	1.25309700781399	1	Low	36	5	26	NA	0	0	1
4420	2015	74.5	1765	23.91480551	Normal	kk	Móðir	1	2	1	2	3	2	3	1	2	3	3	1	2	1	3	3	3	3	3	1	3	4	3	3	1	2	4	3	2	Um alla daga	Grunnskóli	Framhaldsskóli	2.78523489932886	2	Medium	21	6	26	15	0	0	0
4421	2015	61	1675	21.74203609	Normal	kvk	Móðir	1	2	1	2	3	3	2	3	3	3	3	3	3	1	2	2	2	3	2	2	2	2	3	2	2	2	2	2	2	Sjaldnar en 1x í viku	Iðnskóli	NA	2.46994535519126	1	Low	27	6	21	11	0	NA	0
4422	2015	53.2	1800	16.41975309	Underweight	kk	Foreldrar	1	1	1	2	2	1	1	2	1	1	1	1	1	1	4	4	4	4	3	4	4	4	4	3	3	4	2	3	4	4-5x í viku	Iðnskóli	Grunnskóli	3.2529239766082	2	Medium	12	5	35	19	0	0	1
4423	2015	65.3	1805	20.04281735	Normal	kk	Móðir og maki	1	1	1	1	1	1	2	1	1	1	1	1	1	1	4	4	4	4	4	4	1	4	1	3	4	1	4	4	1	Um alla daga	Háskóli	Háskóli	0	NA	NA	11	4	27	20	1	1	0
4424	2015	61.9	1630	23.2978283	Normal	kvk	NA	1	1	1	1	1	1	1	1	1	1	1	1	1	1	4	1	3	4	4	4	4	4	4	4	4	4	4	4	4	Um alla daga	Iðnskóli	Framhaldsskóli	2.0032310177706	1	Low	10	4	40	16	0	0	NA
4425	2015	75.3	1715	25.60157757	Overweight	kvk	Foreldrar	1	1	1	2	2	1	1	1	1	3	1	1	1	1	3	3	3	3	3	3	3	4	3	3	3	3	4	3	3	2-3x í viku	Grunnskóli	Framhaldsskóli	2.12483399734396	1	Low	13	5	32	15	0	0	1
4426	2015	47.3	1500	21.02222222	Normal	kvk	Foreldrar	1	1	1	1	2	2	1	2	2	1	1	1	1	1	4	3	3	3	4	4	4	4	4	4	4	4	4	4	4	2-3x í viku	NA	NA	2.78599953018558	2	Medium	14	4	40	17	NA	NA	1
4427	2015	58.1	1660	21.08433735	Normal	kvk	Faðir	1	1	1	1	1	1	1	1	1	1	1	1	1	1	4	4	4	4	4	4	4	4	4	1	4	4	4	4	4	4-5x í viku	Háskóli	Háskóli	2.79977051061389	2	Medium	10	4	37	20	1	1	0
4428	2015	52.9	1630	19.91042192	Normal	kvk	Móðir og maki	3	3	4	3	5	5	5	5	5	5	5	5	5	5	1	3	3	4	2	3	2	1	2	3	3	2	1	2	3	2-3x í viku	Framhaldsskóli	Grunnskóli	2.31884057971015	1	Low	50	13	22	13	0	0	0
4429	2015	56.1	1675	19.99554466	Normal	kk	Foreldrar	1	1	1	1	1	1	3	1	1	1	1	1	1	1	3	3	3	3	3	3	3	3	3	3	3	3	3	3	3	Um alla daga	Grunnskóli	Háskóli	3.73836403248168	3	High	12	4	30	15	0	1	1
4430	2015	78.3	1730	26.16191654	Overweight	kvk	Móðir	3	4	4	4	4	2	1	3	3	3	3	3	3	1	3	2	3	3	3	3	3	3	3	4	3	2	1	3	3	1x í viku	Háskóli	NA	1.84475663402866	1	Low	26	15	28	14	1	NA	0
4431	2015	53.6	1670	19.21904694	Normal	kvk	Foreldrar	1	2	1	3	3	1	2	3	1	3	2	1	1	1	3	3	4	4	3	4	4	4	4	4	4	4	4	4	4	Um alla daga	Iðnskóli	Háskóli	2.69485903814261	2	Medium	18	7	40	17	0	1	1
4432	2015	61.4	1705	21.12124939	Normal	kvk	NA	NA	NA	NA	NA	NA	NA	NA	NA	NA	NA	NA	NA	NA	NA	NA	NA	NA	NA	NA	NA	NA	NA	NA	NA	NA	NA	NA	NA	NA	NA	NA	NA	3.3695258776692	3	High	NA	NA	NA	NA	NA	NA	NA
4433	2015	71.1	1780	22.44034844	Normal	kk	Foreldrar	1	1	1	2	3	1	2	1	4	2	1	1	1	1	4	3	4	4	3	2	3	4	3	3	4	4	3	4	3	Um alla daga	Háskóli	Háskóli	3.75058602906705	3	High	17	5	33	18	1	1	1
4434	2015	59.7	1680	21.15221088	Normal	kvk	Móðir og maki	3	3	1	1	3	3	2	1	2	2	2	2	1	1	NA	NA	NA	NA	NA	4	3	4	4	3	4	4	3	4	4	2-3x í viku	Háskóli	Háskóli	2.84384887399963	2	Medium	19	8	37	NA	1	1	0
4435	2015	72.2	1765	23.17649608	Normal	kk	Móðir og maki	1	3	1	2	2	3	2	1	3	2	3	2	1	1	3	3	3	3	4	4	3	2	3	3	3	3	3	3	4	2-3x í viku	Grunnskóli	Iðnskóli	3.27408433364112	2	Medium	20	7	31	16	0	0	0
4436	2015	61.6	1710	21.066311	Normal	kvk	Faðir	1	1	1	1	1	1	1	1	1	1	1	1	1	1	3	3	2	2	3	3	2	3	3	3	3	3	2	4	4	2-3x í viku	Háskóli	Iðnskóli	2.75613275613276	2	Medium	10	4	30	13	1	0	0
4437	2015	73.8	1805	22.65175989	Normal	kk	Móðir	1	1	1	1	1	1	1	1	1	1	1	1	1	1	3	3	3	3	3	3	3	4	3	4	3	4	4	4	4	4-5x í viku	Háskóli	Háskóli	2.74013851249623	2	Medium	10	4	36	15	1	1	0
4438	2015	77.4	1880	21.89904934	Normal	kk	Foreldrar	1	1	1	1	1	1	1	1	1	1	1	1	1	1	4	4	2	4	3	4	4	4	4	1	4	4	4	4	3	4-5x í viku	Háskóli	Grunnskóli	2.94286534596612	2	Medium	10	4	36	17	1	0	1
4439	2015	68.8	1700	23.80622837	Normal	kk	NA	1	1	1	1	1	2	3	1	4	2	1	1	1	1	3	3	4	3	3	4	3	4	3	2	4	4	2	4	4	1x í viku	Háskóli	Háskóli	2.3578811369509	1	Low	17	4	34	16	1	1	NA
4440	2015	66.4	1830	19.82740601	Normal	kk	Foreldrar	2	1	1	3	2	1	1	1	1	1	1	1	1	1	4	3	3	3	3	4	3	3	3	3	3	3	NA	4	NA	2-3x í viku	Háskóli	Háskóli	3.09571619812584	2	Medium	11	7	NA	16	1	1	1
4441	2015	70.4	1720	23.79664684	Normal	kvk	Móðir og maki	2	2	1	1	2	2	1	2	2	1	1	1	1	1	3	2	2	3	2	3	3	3	3	3	3	2	3	3	3	2-3x í viku	Háskóli	Háskóli	1.85290404040403	1	Low	14	6	29	12	1	1	0
4442	2015	52.5	1530	22.42727156	Normal	kvk	Faðir	4	4	5	3	5	5	5	5	5	5	5	5	5	3	2	2	1	2	2	2	2	2	2	3	2	2	2	2	1	1x í viku	NA	NA	2.12910052910053	1	Low	48	16	20	9	NA	NA	0
4443	2015	63	1575	25.3968254	Overweight	kvk	Foreldrar	2	2	4	3	4	4	4	5	5	4	4	4	4	4	2	2	NA	2	2	3	2	2	3	3	2	2	2	2	3	2-3x í viku	Framhaldsskóli	Framhaldsskóli	2.15167548500883	1	Low	42	11	24	NA	0	0	1
4444	2015	62.6	1720	21.16008653	Normal	kk	Foreldrar	1	1	1	1	1	1	1	1	1	1	1	1	1	1	4	3	3	3	3	3	4	4	4	4	4	4	4	4	4	2-3x í viku	Háskóli	Háskóli	3.48775292864749	3	High	10	4	39	16	1	1	1
4445	2015	NA	NA	18.92671859	Normal	kk	Móðir	1	1	1	1	1	1	1	1	1	1	1	1	1	1	3	4	1	4	3	4	4	4	4	4	4	4	4	4	4	2-3x í viku	Háskóli	Iðnskóli	NA	NA	NA	10	4	40	15	1	0	0
5101	2015	57.3	1720	19.36857761	Normal	kvk	NA	NA	NA	NA	NA	NA	NA	NA	NA	NA	NA	NA	NA	NA	NA	NA	NA	NA	NA	NA	NA	NA	NA	NA	NA	NA	NA	NA	NA	NA	NA	NA	NA	2.50145433391506	1	Low	NA	NA	NA	NA	NA	NA	NA
5102	2015	68	1645	25.12911004	Overweight	kvk	Móðir og maki	1	1	1	1	1	1	1	1	1	1	1	1	1	1	3	3	3	3	4	4	4	4	4	4	4	4	4	4	4	Um alla daga	Háskóli	Háskóli	2.54901960784313	1	Low	10	4	40	16	1	1	0
5104	2015	68.2	1780	21.52505997	Normal	kk	NA	1	1	1	1	3	1	3	3	1	3	3	1	1	1	3	3	3	3	4	3	3	3	3	2	3	3	2	2	2	1x í viku	Háskóli	Háskóli	3.39687194525905	3	High	20	4	26	16	1	1	NA
5112	2015	54.1	1685	19.0544955	Normal	kvk	Foreldrar	1	1	1	1	1	1	1	1	1	1	1	1	1	1	4	4	4	4	4	4	4	4	4	4	4	4	4	4	4	Um alla daga	Háskóli	Háskóli	3.73793386732388	3	High	10	4	40	20	1	1	1
5115	2015	56.7	1725	19.05482042	Normal	kvk	Foreldrar	3	2	1	1	1	2	3	4	4	3	2	2	1	NA	3	3	4	4	4	4	4	4	4	3	3	3	2	4	4	4-5x í viku	Framhaldsskóli	Háskóli	2.86890064667843	2	Medium	NA	7	35	18	0	1	1
5118	2015	54.5	1665	19.65929894	Normal	kvk	Foreldrar	2	1	1	1	1	1	1	1	2	1	1	1	1	1	3	4	4	3	4	4	4	4	4	4	4	4	4	4	4	Um alla daga	Háskóli	Háskóli	3.6697247706422	3	High	11	5	40	18	1	1	1
5121	2015	108.9	1790	33.98770326	Obese	kk	Foreldrar	1	1	1	1	1	3	1	1	1	1	1	1	1	1	4	1	4	4	4	4	4	1	4	1	4	4	1	1	1	Um alla daga	NA	Framhaldsskóli	2.40281603917968	1	Low	12	4	25	17	NA	0	1
5122	2015	70.7	1760	22.8241219	Normal	kk	Móðir og maki	4	4	3	4	5	4	2	3	4	5	5	5	4	4	2	2	2	3	2	1	1	1	1	4	2	1	1	2	2	Sjaldnar en 1x í viku	Iðnskóli	Framhaldsskóli	2.53025302530253	1	Low	41	15	16	11	0	0	0
5123	2015	65.6	1780	20.70445651	Normal	kk	Foreldrar	1	1	1	3	2	1	2	1	2	2	2	1	1	1	4	4	4	4	3	4	4	4	4	4	4	4	4	4	4	2-3x í viku	Háskóli	Háskóli	3.17581300813008	2	Medium	15	6	40	19	1	1	1
5124	2015	74.2	1885	20.88243779	Normal	kk	Móðir og maki	1	1	1	1	2	1	1	1	1	1	1	1	1	1	4	3	3	4	4	4	4	4	4	4	3	4	4	4	4	Um alla daga	Háskóli	Framhaldsskóli	3.72866127583109	3	High	11	4	39	18	1	0	0
5126	2015	93.3	1655	34.06321593	Obese	kvk	Móðir	1	1	1	1	2	1	2	1	1	1	2	1	1	1	1	3	1	2	2	2	3	3	3	3	2	2	1	2	2	2-3x í viku	Háskóli	Grunnskóli	2.00547814695725	1	Low	13	4	23	9	1	0	0
5127	2015	52.8	1610	20.36958451	Normal	kvk	Móðir	2	4	2	2	5	5	5	5	2	5	5	5	5	2	3	2	2	4	2	2	3	2	3	2	2	2	2	2	2	4-5x í viku	Háskóli	Háskóli	2.58838383838384	1	Low	44	10	22	13	1	1	0
5202	2015	56.6	1745	18.58769632	Normal	kk	Foreldrar	1	1	1	2	1	1	1	1	3	1	1	3	1	1	4	3	4	3	3	3	3	4	3	3	2	4	1	4	3	Um alla daga	Háskóli	Háskóli	4.19120533961523	3	High	14	5	30	17	1	1	1
5205	2015	61.6	1700	21.31487889	Normal	kvk	Móðir	1	1	1	1	1	1	1	1	1	2	1	1	1	1	3	2	2	2	3	4	2	4	3	4	3	3	2	4	4	1x í viku	Grunnskóli	Háskóli	1.65945165945166	1	Low	11	4	33	12	0	1	0
5206	2015	65.4	1660	23.73348817	Normal	kvk	NA	NA	NA	NA	NA	NA	NA	NA	NA	NA	NA	NA	NA	NA	NA	2	NA	NA	NA	2	2	2	3	2	3	2	2	3	3	3	Um alla daga	Framhaldsskóli	Háskóli	2.19164118246687	1	Low	NA	NA	25	NA	0	1	NA
5207	2015	61.8	1685	21.76650318	Normal	kvk	NA	NA	NA	NA	NA	NA	NA	NA	NA	NA	NA	NA	NA	NA	NA	NA	NA	NA	NA	NA	NA	NA	NA	NA	NA	NA	NA	NA	NA	NA	NA	NA	NA	2.92340884573895	2	Medium	NA	NA	NA	NA	NA	NA	NA
5208	2015	59.6	1740	19.68555952	Normal	kk	Foreldrar	3	5	5	4	4	4	5	4	3	4	4	4	4	3	2	2	2	3	1	2	2	1	3	2	2	2	1	2	2	2-3x í viku	Framhaldsskóli	Háskóli	3.40231170768084	3	High	39	17	19	10	0	1	1
5212	2015	68.3	1760	22.04932851	Normal	kk	Móðir	1	1	1	1	1	1	1	1	3	1	1	1	1	1	4	4	3	3	3	3	3	2	3	2	3	3	2	2	3	Sjaldnar en 1x í viku	Iðnskóli	Háskóli	2.42801366520253	1	Low	12	4	26	17	0	1	0
5214	2015	63	1567	25.656804	Overweight	kvk	Foreldrar	2	2	2	2	5	4	4	4	4	4	4	4	3	2	2	2	2	2	2	3	2	2	2	2	2	2	2	2	2	4-5x í viku	Iðnskóli	NA	1.5626102292769	1	Low	38	8	21	10	0	NA	1
5215	2015	72.2	1635	27.00857578	Overweight	kvk	Foreldrar	1	3	1	3	3	4	1	2	1	1	1	1	1	1	2	3	3	2	2	4	4	4	4	4	4	4	4	4	4	4-5x í viku	Háskóli	Háskóli	2.21606648199446	1	Low	16	8	40	12	1	1	1
5216	2015	86.9	1725	29.20394875	Overweight	kvk	Móðir	1	1	1	1	1	1	1	1	1	4	1	1	1	1	4	4	4	4	4	4	4	4	4	4	4	4	4	4	4	4-5x í viku	NA	NA	1.879555044112	1	Low	13	4	40	20	NA	NA	0
5217	2015	51.7	1590	20.45014042	Normal	kvk	Foreldrar	1	1	1	1	2	2	1	1	2	1	2	1	1	1	4	4	4	4	4	4	4	4	4	4	4	4	4	4	4	2-3x í viku	Háskóli	Háskóli	0	NA	NA	14	4	40	20	1	1	1
5221	2015	58.2	1745	19.11314357	Normal	kk	Móðir	1	2	2	1	1	1	1	1	2	2	1	1	1	1	4	3	3	2	3	4	3	4	3	3	3	3	3	1	4	4-5x í viku	Háskóli	Framhaldsskóli	3.43642611683849	3	High	12	6	31	15	1	0	0
5227	2015	85.6	1760	27.63429752	Overweight	kk	Foreldrar	2	2	2	2	2	2	2	2	2	2	2	2	2	2	3	2	3	3	3	3	3	2	3	2	3	2	2	2	2	Um alla daga	Iðnskóli	Háskóli	2.96923676012461	2	Medium	20	8	24	14	0	1	1
5302	2015	68.9	1835	20.46195309	Normal	kk	Móðir og maki	1	1	1	2	1	1	2	1	3	2	2	2	1	1	3	4	3	3	4	4	4	4	4	3	4	4	2	4	4	Um alla daga	Háskóli	Iðnskóli	3.98726011933559	3	High	16	5	37	17	1	0	0
5303	2015	52.7	1600	20.5859375	Normal	kvk	Móðir	5	3	5	3	5	4	5	3	5	5	5	3	5	5	3	1	1	2	3	1	1	1	1	1	1	1	4	1	1	Um alla daga	Háskóli	NA	2.27703984819734	1	Low	45	16	13	10	1	NA	0
5305	2015	52.9	1555	21.87735859	Normal	kvk	Foreldrar	5	3	4	2	5	2	5	2	5	3	4	4	3	3	2	3	2	2	2	2	2	2	2	3	2	2	2	2	2	Aldrei	Framhaldsskóli	Framhaldsskóli	1.68031926065953	1	Low	36	14	21	11	0	0	1
5306	2015	59.4	1650	21.81818182	Normal	kvk	Móðir	4	4	4	4	5	3	1	5	4	4	4	3	5	4	3	2	2	3	2	3	2	2	2	4	1	2	1	2	1	Aldrei	Iðnskóli	Framhaldsskóli	0	NA	NA	38	16	20	12	0	0	0
5307	2015	74.1	1775	23.51914303	Normal	kk	NA	1	2	1	1	3	2	2	1	2	3	2	1	3	2	3	3	3	3	4	3	3	2	3	3	3	3	2	2	2	Um alla daga	Háskóli	Háskóli	3.07017543859649	2	Medium	21	5	26	16	1	1	NA
5308	2015	55.8	1670	20.00788841	Normal	kvk	NA	NA	NA	NA	NA	NA	NA	NA	NA	NA	NA	NA	NA	NA	NA	NA	NA	NA	NA	NA	NA	NA	NA	NA	NA	NA	NA	NA	NA	NA	NA	NA	NA	2.27001194743131	1	Low	NA	NA	NA	NA	NA	NA	NA
5309	2015	52.7	1635	19.71401584	Normal	kvk	Foreldrar	1	1	1	1	1	1	1	2	1	1	1	1	1	1	3	4	4	4	3	4	4	4	4	1	4	4	4	3	4	2-3x í viku	Háskóli	Háskóli	2.53004427577482	1	Low	11	4	36	18	1	1	1
5310	2015	49.7	1595	19.53597154	Normal	kvk	Faðir og maki	4	4	4	4	5	5	5	4	5	4	4	4	5	5	2	1	4	4	2	1	1	2	1	4	1	1	2	1	4	4-5x í viku	Háskóli	Framhaldsskóli	2.68276324614352	2	Medium	46	16	18	13	1	0	0
5311	2015	67.6	1630	25.44318567	Overweight	kvk	Foreldrar	2	2	2	2	2	2	3	5	3	3	3	3	3	2	2	3	2	2	2	3	3	2	3	2	3	3	2	2	2	Um alla daga	Iðnskóli	Háskóli	2.02169625246549	1	Low	29	8	25	11	0	1	1
5315	2015	66.2	1785	20.77693823	Normal	kk	Móðir	1	1	1	1	1	2	1	1	2	1	1	1	1	1	4	4	4	3	4	4	4	4	3	4	4	4	4	4	4	Um alla daga	Háskóli	Framhaldsskóli	4.01560926485397	3	High	12	4	39	19	1	0	0
5316	2015	51.8	1770	16.53420154	Underweight	kk	Foreldrar	1	2	1	1	2	1	1	1	2	1	2	1	1	1	4	4	4	3	4	2	2	1	1	4	2	2	3	1	1	NA	Grunnskóli	Iðnskóli	3.95752895752896	3	High	13	5	19	19	0	0	1
5318	2015	59.7	1620	22.7480567	Normal	kvk	Foreldrar	3	3	3	3	3	3	3	3	3	3	3	3	3	1	2	2	2	2	3	2	3	2	2	2	2	2	2	2	2	Um alla daga	Háskóli	Iðnskóli	0	NA	NA	28	12	21	11	1	0	1
5319	2015	47.5	1645	17.55342246	Underweight	kvk	Foreldrar	2	1	1	2	1	1	1	2	1	2	1	1	1	1	4	3	4	4	4	4	4	3	4	3	3	4	2	3	3	Um alla daga	Iðnskóli	Iðnskóli	0	NA	NA	12	6	33	19	0	0	1
5321	2015	61.2	1835	18.17520362	Underweight	kk	NA	NA	NA	NA	NA	NA	NA	NA	NA	NA	NA	NA	NA	NA	NA	NA	NA	NA	NA	NA	NA	NA	NA	NA	NA	NA	NA	NA	NA	NA	NA	NA	NA	4.22113289760348	3	High	NA	NA	NA	NA	NA	NA	NA
5322	2015	56.5	1525	24.29454448	Normal	kvk	Foreldrar	1	2	1	1	3	2	1	2	2	2	2	1	1	1	3	3	3	3	3	3	3	3	3	3	3	3	2	3	3	Um alla daga	Háskóli	Framhaldsskóli	3.25663716814159	2	Medium	17	5	29	15	1	0	1
5320	2015	69.4	1810	21.18372455	Normal	kk	Móðir	3	3	1	3	2	2	1	2	2	1	2	2	1	2	3	3	3	3	3	3	3	3	3	3	3	3	3	3	3	2-3x í viku	Háskóli	Háskóli	NA	NA	NA	17	10	30	15	1	1	0
5213	2015	53.8	1635	20.12550384	Normal	kvk	Foreldrar	1	2	1	3	1	1	1	1	1	2	1	1	1	1	4	4	4	4	4	4	4	4	4	1	4	4	NA	4	4	4-5x í viku	Framhaldsskóli	Framhaldsskóli	NA	NA	NA	11	7	NA	20	0	0	1
5403	2015	70.1	1740	23.15365306	Normal	kk	Faðir	2	2	2	2	NA	2	2	2	2	1	2	2	2	2	3	3	3	2	3	3	3	4	4	3	3	4	2	4	3	2-3x í viku	Iðnskóli	Grunnskóli	3.66539863686796	3	High	NA	8	33	14	0	0	0
5404	2015	59.6	1695	20.74468548	Normal	kvk	Móðir og maki	1	1	1	1	1	3	1	1	1	1	1	1	1	1	3	3	3	2	3	3	3	3	3	3	3	3	3	3	3	Sjaldnar en 1x í viku	Háskóli	NA	2.15137956748695	1	Low	12	4	30	14	1	NA	0
5405	2015	58.7	1635	21.95849582	Normal	kvk	Foreldrar	1	1	1	3	1	1	1	1	4	1	1	1	1	1	4	3	3	4	4	4	4	4	4	4	4	4	4	4	4	4-5x í viku	Framhaldsskóli	Háskóli	2.72572402044293	2	Medium	13	6	40	18	0	1	1
5406	2015	69.6	1725	23.39004411	Normal	kk	NA	NA	NA	NA	NA	NA	NA	NA	NA	NA	NA	NA	NA	NA	NA	NA	NA	NA	NA	NA	NA	NA	NA	NA	NA	NA	NA	NA	NA	NA	NA	NA	NA	1.67225415070243	1	Low	NA	NA	NA	NA	NA	NA	NA
5407	2015	65.6	1795	20.35986685	Normal	kk	Foreldrar	5	3	4	3	2	1	4	3	5	1	3	2	3	4	4	1	4	4	4	3	3	2	3	2	3	3	2	2	2	4-5x í viku	Háskóli	Háskóli	3.08265582655826	2	Medium	28	15	25	17	1	1	1
5408	2015	61.6	1815	18.6993906	Normal	kk	NA	NA	NA	NA	NA	NA	NA	NA	NA	NA	NA	NA	NA	NA	NA	NA	NA	NA	NA	NA	NA	NA	NA	NA	NA	NA	NA	NA	NA	NA	NA	NA	NA	2.58387445887446	1	Low	NA	NA	NA	NA	NA	NA	NA
5409	2015	60	1730	20.04744562	Normal	kvk	Foreldrar	1	1	1	4	4	4	4	4	4	5	5	1	1	5	3	3	3	4	3	2	2	3	3	2	2	3	2	2	1	2-3x í viku	Iðnskóli	Háskóli	2.12222222222222	1	Low	37	7	22	16	0	1	1
5410	2015	55.8	1615	21.39385981	Normal	kvk	Faðir	1	2	1	1	1	1	1	1	2	1	1	1	1	1	3	4	4	4	4	4	4	4	4	4	4	4	2	4	4	2-3x í viku	Háskóli	Háskóli	2.23018717642373	1	Low	11	5	38	19	1	1	0
5411	2015	55.7	1685	19.61802957	Normal	kvk	Móðir	1	2	1	1	1	2	1	1	2	1	1	2	1	1	4	4	4	4	4	4	4	4	4	4	4	4	4	4	4	2-3x í viku	Framhaldsskóli	Framhaldsskóli	2.49750648314382	1	Low	13	5	40	20	0	0	0
5412	2015	58.5	1715	19.88967182	Normal	kvk	Foreldrar	2	1	1	1	3	2	2	2	2	2	3	2	2	1	2	2	2	2	2	2	2	2	2	2	2	2	2	2	2	Sjaldnar en 1x í viku	Háskóli	Háskóli	2.94396961063627	2	Medium	21	5	20	10	1	1	1
5413	2015	57.6	1780	18.17952279	Underweight	kk	Foreldrar	1	1	1	1	1	1	1	1	1	1	1	1	1	1	4	4	4	4	4	4	4	4	4	4	4	4	4	4	4	4-5x í viku	NA	NA	4.42226080246913	3	High	10	4	40	20	NA	NA	1
5414	2015	54.1	1655	19.75155393	Normal	kvk	Foreldrar	1	2	2	2	2	2	2	2	4	2	1	1	1	1	3	4	3	3	3	3	3	4	1	2	3	3	4	4	4	2-3x í viku	Háskóli	Háskóli	2.2181146025878	1	Low	18	7	31	16	1	1	1
5415	2015	71.5	1770	22.82230521	Normal	kk	Faðir	1	2	1	1	2	1	1	1	2	1	1	1	1	1	4	3	3	4	4	4	4	4	4	4	4	4	4	4	4	Um alla daga	Háskóli	Háskóli	2.7972027972028	2	Medium	12	5	40	18	1	1	0
5416	2015	60	1820	18.11375438	Underweight	kk	Faðir og maki	1	1	1	1	1	1	1	1	1	1	1	1	1	1	3	3	3	3	2	3	3	3	3	2	3	3	2	2	3	4-5x í viku	Háskóli	Grunnskóli	3.33333333333333	2	Medium	10	4	27	14	1	0	0
5417	2015	NA	NA	NA	NA	kk	Foreldrar	1	3	2	1	1	1	1	3	1	1	1	1	1	1	3	3	2	2	3	4	4	3	3	3	4	4	4	4	4	4-5x í viku	Háskóli	Háskóli	NA	NA	NA	12	7	37	13	1	1	1
5418	2015	NA	NA	23.87564238	Normal	kvk	Faðir	1	1	1	2	1	1	1	1	1	1	2	1	1	1	3	4	3	3	3	4	4	4	4	1	4	4	4	3	3	Um alla daga	Framhaldsskóli	Háskóli	NA	NA	NA	11	5	35	16	0	1	0
5204	2015	NA	NA	NA	NA	kk	NA	1	1	1	1	2	1	1	1	2	1	1	1	1	1	4	4	4	4	4	4	4	4	4	4	4	4	4	4	4	Um alla daga	Háskóli	Framhaldsskóli	NA	NA	NA	12	4	40	20	1	0	NA
6104	2015	60.1	1675	21.42125195	Normal	kk	Foreldrar	1	1	1	1	1	2	1	1	1	1	1	1	1	1	4	4	4	4	4	4	4	4	4	4	4	4	4	4	4	2-3x í viku	NA	NA	3.42484747642817	3	High	11	4	40	20	NA	NA	1
6105	2015	69.9	1770	22.31159628	Normal	kk	Foreldrar	1	1	1	1	1	1	1	1	4	1	1	1	1	1	4	1	4	4	4	4	4	4	4	4	4	4	2	4	4	2-3x í viku	Háskóli	Framhaldsskóli	3.03210936258146	2	Medium	13	4	38	17	1	0	1
6107	2015	66.5	1730	22.21925223	Normal	kk	Móðir	1	3	3	3	3	1	2	2	4	4	2	1	4	1	3	3	3	3	3	3	3	3	3	2	3	3	3	2	2	Um alla daga	NA	Iðnskóli	3.61319966583125	3	High	24	10	27	15	NA	0	0
6109	2015	67.6	1685	23.80931416	Normal	kvk	Faðir	5	5	4	3	5	5	5	2	5	5	5	5	5	4	1	1	1	4	3	2	1	1	1	1	1	1	1	1	1	Um alla daga	Háskóli	Háskóli	2.64957264957265	2	Medium	46	17	11	10	1	1	0
6110	2015	71.7	1740	23.68212446	Normal	kvk	NA	1	5	4	5	5	NA	2	5	1	5	5	3	5	4	2	2	2	2	3	3	2	2	3	3	2	2	1	2	2	Um alla daga	Háskóli	Háskóli	2.98775763210909	2	Medium	NA	15	22	11	1	1	NA
6111	2015	101.5	1815	30.81149588	Obese	kk	Foreldrar	1	1	1	1	1	1	1	1	1	1	1	1	1	1	3	3	3	2	3	3	3	4	3	2	3	4	4	4	4	Um alla daga	Háskóli	Iðnskóli	2.81609195402299	2	Medium	10	4	34	14	1	0	1
6112	2015	70.9	1785	22.25203807	Normal	kk	Foreldrar	2	2	3	2	3	3	4	2	5	2	2	3	4	3	3	2	4	3	3	2	3	4	3	2	2	3	3	3	2	4-5x í viku	Háskóli	Iðnskóli	3.29102021626704	2	Medium	31	9	27	15	1	0	1
6114	2015	65.9	1725	22.14660786	Normal	kvk	Móðir og maki	3	3	3	3	3	3	3	3	3	3	3	3	3	3	3	4	4	4	4	4	4	4	4	4	4	4	3	4	4	Um alla daga	Iðnskóli	Háskóli	2.63024785027819	1	Low	30	12	39	19	0	1	0
6118	2015	61.1	1655	22.30720786	Normal	kvk	Faðir	2	2	1	1	3	3	3	1	3	2	3	2	1	1	3	3	3	3	3	3	4	4	4	3	3	3	2	3	4	4-5x í viku	Háskóli	Háskóli	2.89507183124205	2	Medium	22	6	33	15	1	1	0
6120	2015	60.6	1670	21.7289971	Normal	kvk	Foreldrar	2	3	1	2	4	2	2	2	1	3	2	2	1	1	2	3	3	2	3	4	3	3	3	3	3	3	2	3	3	Um alla daga	Háskóli	Framhaldsskóli	3.02530253025302	2	Medium	20	8	30	13	1	0	1
6122	2015	73.5	1720	24.84451055	Normal	kvk	Foreldrar	5	5	4	5	4	3	3	4	1	5	3	5	4	2	3	2	2	2	1	3	3	3	3	3	3	2	1	2	3	2-3x í viku	Háskóli	Háskóli	0	NA	NA	34	19	26	10	1	1	1
6123	2015	67.7	1735	22.4900132	Normal	kvk	Faðir	1	1	1	1	1	2	1	3	1	1	2	1	1	1	3	2	2	2	3	3	3	3	3	3	3	3	2	3	3	4-5x í viku	Háskóli	Iðnskóli	2.00229771869359	1	Low	14	4	29	12	1	0	0
6124	2015	63.4	1765	20.35165999	Normal	kk	Móðir	1	1	1	1	1	1	1	1	1	1	1	1	1	1	3	3	3	3	3	4	4	4	4	4	4	4	4	4	4	4-5x í viku	Háskóli	NA	4.00893796004207	3	High	10	4	40	15	1	NA	0
6201	2015	71.9	1750	23.47755102	Normal	kvk	Foreldrar	3	3	3	3	3	3	2	4	3	3	3	3	3	1	2	2	3	2	3	3	3	3	3	3	3	3	3	3	3	2-3x í viku	Háskóli	Framhaldsskóli	2.18204296090249	1	Low	28	12	30	12	1	0	1
6203	2015	50	1635	18.70399985	Normal	kk	Foreldrar	2	1	1	1	1	1	1	1	1	1	1	1	1	1	3	4	3	3	3	NA	NA	NA	NA	NA	NA	NA	NA	NA	NA	1x í viku	Háskóli	Háskóli	3.12777777777778	2	Medium	10	5	NA	16	1	1	1
6204	2015	63.9	1845	18.77189504	Normal	kk	Foreldrar	1	1	1	1	1	2	1	1	1	2	1	1	1	1	3	3	3	3	3	4	4	4	4	4	4	4	4	4	4	Sjaldnar en 1x í viku	Háskóli	Framhaldsskóli	2.49956529299252	1	Low	12	4	40	15	1	0	1
6207	2015	58.9	1680	20.86876417	Normal	kk	Foreldrar	2	1	1	1	1	1	1	1	1	1	1	1	1	1	4	4	4	4	4	3	2	4	4	2	3	3	4	4	4	Um alla daga	Háskóli	Háskóli	3.89077532541031	3	High	10	5	33	20	1	1	1
6211	2015	56.3	1640	20.93248067	Normal	kvk	NA	4	1	1	1	3	4	2	2	2	2	1	2	2	1	3	2	2	3	3	2	2	2	2	3	2	3	1	2	2	4-5x í viku	Iðnskóli	Framhaldsskóli	2.47089007302151	1	Low	21	7	21	13	0	0	NA
6212	2015	66.5	1750	21.71428571	Normal	kvk	Foreldrar	2	4	2	3	4	2	3	3	1	2	2	2	2	1	2	2	3	2	3	3	4	3	4	3	3	4	3	2	4	Um alla daga	Iðnskóli	Háskóli	2.51963241436926	1	Low	22	11	33	12	0	1	1
6213	2015	52.1	1620	19.85215668	Normal	kvk	NA	2	4	1	5	3	1	4	4	4	4	4	2	4	1	2	2	4	3	2	2	2	3	2	2	1	2	1	2	2	2-3x í viku	Háskóli	Háskóli	2.48667093196845	1	Low	31	12	19	13	1	1	NA
6217	2015	54.9	1695	19.10877907	Normal	kk	Foreldrar	2	1	1	1	2	3	2	1	4	2	3	2	1	1	3	3	3	4	3	3	3	4	3	2	3	3	2	3	3	Um alla daga	Iðnskóli	Framhaldsskóli	3.52155434122647	3	High	21	5	29	16	0	0	1
6219	2015	99.6	1885	28.03087336	Overweight	kk	Faðir	1	1	2	2	3	1	3	1	3	2	1	2	1	1	3	3	3	3	3	4	3	4	4	4	4	3	2	4	4	2-3x í viku	Háskóli	Framhaldsskóli	3.12360553324409	2	Medium	18	6	36	15	1	0	0
6222	2015	53.9	1645	19.91851517	Normal	kvk	Foreldrar	1	1	3	1	3	3	4	2	2	NA	3	2	2	3	2	2	1	1	2	2	2	3	2	3	1	1	2	3	3	Um alla daga	NA	Framhaldsskóli	2.4201195629767	1	Low	NA	6	22	8	NA	0	1
6223	2015	59.8	1650	21.9651056	Normal	kvk	Foreldrar	1	2	1	2	1	1	1	1	1	2	1	1	1	1	3	3	3	2	3	4	4	4	4	3	3	3	3	3	3	4-5x í viku	Háskóli	NA	2.69788182831661	2	Medium	11	6	34	14	1	NA	1
6401	2015	67.8	1710	23.18662152	Normal	kvk	Móðir og maki	3	4	3	3	4	4	4	4	4	4	4	4	4	1	2	2	2	3	3	3	3	1	3	3	3	3	2	2	3	1x í viku	Grunnskóli	Iðnskóli	2.3598820058997	1	Low	37	13	26	12	0	0	0
6402	2015	71.5	1715	24.30959889	Normal	kvk	Faðir	1	1	1	2	2	2	2	1	3	1	1	1	1	1	1	3	2	2	2	2	2	2	2	3	3	2	2	3	2	Aldrei	Háskóli	NA	2.04506604506604	1	Low	15	5	23	10	1	NA	0
6210	2015	60.5	1770	19.31118133	Normal	kvk	Foreldrar	1	3	2	3	1	2	2	1	1	2	2	3	2	1	3	3	3	3	3	3	3	3	3	3	2	3	2	2	2	Um alla daga	Háskóli	Háskóli	NA	NA	NA	17	9	26	15	1	1	1
6404	2015	69.7	1725	23.42365049	Normal	kk	NA	1	1	1	1	1	1	1	1	2	1	2	1	1	1	1	4	4	4	4	3	3	4	3	2	3	3	3	4	3	4-5x í viku	Háskóli	Framhaldsskóli	2.49481906583772	1	Low	12	4	31	17	1	0	NA
6226	2015	55.2	1715	18.76769033	Normal	kvk	Foreldrar	1	2	1	1	1	1	1	2	1	2	1	1	1	1	3	3	3	3	3	3	3	4	3	4	3	3	3	3	4	Sjaldnar en 1x í viku	Háskóli	Háskóli	NA	NA	NA	12	5	33	15	1	1	1
6406	2015	53.5	1645	19.77069687	Normal	kvk	Foreldrar	5	5	5	5	5	5	5	5	5	5	5	5	5	5	2	1	1	2	2	2	2	2	2	2	2	3	2	2	2	Sjaldnar en 1x í viku	Iðnskóli	Háskóli	1.65732087227414	1	Low	50	20	21	8	0	1	1
6407	2015	73.6	1725	24.73429952	Normal	kvk	Faðir	1	1	1	1	1	3	1	1	1	1	1	1	1	1	3	4	3	4	3	4	3	4	4	4	4	4	4	4	4	4-5x í viku	Háskóli	Framhaldsskóli	1.86896135265701	1	Low	12	4	39	17	1	0	0
6408	2015	67.8	1875	19.28533333	Normal	kk	Foreldrar	1	1	1	1	1	1	1	1	1	1	1	1	1	1	4	4	4	4	4	4	2	3	4	1	2	4	1	3	4	4-5x í viku	Háskóli	Háskóli	0	NA	NA	10	4	28	20	1	1	1
6409	2015	56.6	1705	19.4700768	Normal	kvk	Faðir	1	1	1	1	1	1	2	1	3	1	1	1	1	1	3	3	4	4	3	4	3	4	4	1	4	3	2	3	4	Sjaldnar en 1x í viku	Háskóli	Grunnskóli	2.52453867294857	1	Low	13	4	32	17	1	0	0
6410	2015	62	1665	22.36470705	Normal	kvk	Foreldrar	2	4	2	4	4	4	4	5	5	5	5	5	5	5	1	4	1	1	1	2	3	3	3	3	NA	3	2	2	2	2-3x í viku	Grunnskóli	Grunnskóli	1.72043010752689	1	Low	47	12	NA	8	0	0	1
6411	2015	58.2	1590	23.02124125	Normal	kvk	Faðir og maki	1	1	1	1	3	3	1	3	2	2	1	1	1	1	3	3	3	3	3	4	3	4	4	3	3	3	2	3	3	Um alla daga	Háskóli	Framhaldsskóli	2.85605192821687	2	Medium	18	4	32	15	1	0	0
6412	2015	101	1770	32.23850107	Obese	kvk	Móðir og maki	1	4	2	3	2	2	1	2	2	2	2	2	3	1	3	2	2	3	3	3	3	3	3	2	2	3	1	3	3	4-5x í viku	Háskóli	Háskóli	2.03520352035204	1	Low	19	10	26	13	1	1	0
6413	2015	NA	NA	NA	NA	kk	Foreldrar	1	1	1	1	1	1	1	1	2	1	1	1	1	1	3	4	3	3	3	3	3	4	3	3	3	3	3	3	4	4-5x í viku	NA	NA	NA	NA	NA	11	4	32	16	NA	NA	1
[truncated: 2 more columns]
